# Supplementary material for: (2SR,3SR)-Isopropyl 3-{[dimeth­yl(phenyl)­sil­yl]meth­yl}-2-hy­droxy-2-vinyl­pent-4-enoate
Source: Acta Crystallogr Sect E Struct Rep Online. 2010 Nov 6;66(Pt 12):o3102. doi: 10.1107/S1600536810044818 (PMC3011670; doi:10.1107/S1600536810044818)
Supplement: Supplementary file 1 [file e-66-o3102-sup1.cif]

##############################################################################
###                                                                        ###
###        Electronic paper (Acta Crystallographica Section E)             ###
###                                                                        ###
##############################################################################
#                                                                            #
# This CIF contains the data in a paper accepted for publication in Acta     #
# Crystallographica Section E. It conforms to the requirements of Notes      #
# for Authors for Section E, and has been peer reviewed under the auspices   #
# of the IUCr Commission on Journals.                                        #
#                                                                            #
# Full details of the Crystallographic Information File format               #
# are given in the paper "The Crystallographic Information File (CIF):       #
# a New Standard Archive File for Crystallography" by S. R. Hall, F. H.      #
# Allen and I. D. Brown [Acta Cryst. (1991), A47, 655-685].                  #
#                                                                            #
# The current version of the core CIF dictionary is obtainable from          #
# ftp://ftp.iucr.org/pub/cif_core.dic. The current version number is 2.4.    #
#                                                                            #
# Software is freely available for graphical display of the structure(s) in  #
# this CIF.  For information consult the CIF home page http://www.iucr.org/  #
# cif/home.html                                                              #
#                                                                            #
# This file may be used for bona fide research purposes within the           #
# scientific community so long as proper attribution is given to the journal # 
# article from which it was obtained.                                        #
#                                                                            #
##############################################################################
                                             
data_I
_audit_creation_method     SHELXL97
_chemical_name_systematic
;
(2<i>SR</i>,3<i>SR</i>)-Isopropyl
3-{[dimethyl(phenyl)silyl]methyl}-2-hydroxy-2-vinylpent-4-enoate
;
_chemical_name_common     ?
_chemical_formula_moiety     'C19 H28 O3 Si'
_chemical_formula_sum     'C19 H28 O3 Si'
_chemical_formula_iupac     'C19 H28 O3 Si'
_chemical_formula_weight     332.50
_chemical_melting_point     ?
_symmetry_cell_setting     monoclinic
_symmetry_space_group_name_H-M     'C c'
_symmetry_space_group_name_Hall     'C -2yc'
loop_
    _symmetry_equiv_pos_as_xyz
    'x, y, z'
    'x, -y, z+1/2'
    'x+1/2, y+1/2, z'
    'x+1/2, -y+1/2, z+1/2'
_cell_length_a     18.4311(15)
_cell_length_b     12.0676(10)
_cell_length_c     8.8508(6)
_cell_angle_alpha     90.00
_cell_angle_beta     95.366(7)
_cell_angle_gamma     90.00
_cell_volume     1960.0(3)
_cell_formula_units_Z     4
_cell_measurement_reflns_used     2622
_cell_measurement_theta_min     2.22
_cell_measurement_theta_max     29.05
_cell_measurement_temperature     173(2)
_exptl_crystal_description     block
_exptl_crystal_colour     colourless
_exptl_crystal_size_max     0.44
_exptl_crystal_size_mid     0.12
_exptl_crystal_size_min     0.10
_exptl_crystal_density_diffrn     1.127
_exptl_crystal_density_meas     ?
_exptl_crystal_density_method     'not measured'
_exptl_crystal_F_000     720
_exptl_absorpt_coefficient_mu     0.131
_exptl_absorpt_correction_type     multi-scan
_exptl_absorpt_process_details     '(CrysAlis RED; Oxford Diffraction, 2008)'
_exptl_absorpt_correction_T_min     0.92
_exptl_absorpt_correction_T_max     1.00
_exptl_special_details
;
;
_diffrn_ambient_temperature     173(2)
_diffrn_radiation_type     MoK\a
_diffrn_radiation_wavelength     0.71073
_diffrn_radiation_source     'Enhance (Mo) X-ray Source'
_diffrn_radiation_monochromator     graphite
_diffrn_measurement_device_type     'Oxford Xcalibur S CCD'
_diffrn_measurement_method     \w
_diffrn_detector_area_resol_mean     16.0560
_diffrn_reflns_number     6497
_diffrn_reflns_av_R_equivalents     0.0349
_diffrn_reflns_av_sigmaI/netI     0.0890
_diffrn_reflns_theta_min     2.22
_diffrn_reflns_theta_max     25.49
_diffrn_reflns_theta_full     25.49
_diffrn_measured_fraction_theta_max     0.999
_diffrn_measured_fraction_theta_full     0.999
_diffrn_reflns_limit_h_min     -21
_diffrn_reflns_limit_h_max     22
_diffrn_reflns_limit_k_min     -14
_diffrn_reflns_limit_k_max     14
_diffrn_reflns_limit_l_min     -10
_diffrn_reflns_limit_l_max     10
_diffrn_standards_number     .
_diffrn_standards_interval_count     .
_diffrn_standards_interval_time     .
_diffrn_standards_decay_%     0
_refine_special_details
;
Refinement of <i>F</i>^2^ against ALL reflections. The weighted <i>R</i>-factor
<i>wR</i> and goodness of fit <i>S</i> are based on <i>F</i>^2^, conventional
<i>R</i>-factors <i>R</i> are based on <i>F</i>, with <i>F</i> set to zero for
negative <i>F</i>^2^. The threshold expression of <i>F</i>^2^ >
\s(<i>F</i>^2^) is used only for calculating <i>R</i>-factors(gt) <i>etc</i>.
and is not relevant to the choice of reflections for refinement.
<i>R</i>-factors based on <i>F</i>^2^ are statistically about twice as large
as those based on <i>F</i>, and <i>R</i>- factors based on ALL data will be
even larger.
;
_reflns_number_total     3425
_reflns_number_gt     2466
_reflns_threshold_expression     I>2\s(I)
_refine_ls_structure_factor_coef     Fsqd
_refine_ls_matrix_type     full
_refine_ls_R_factor_all     0.0593
_refine_ls_R_factor_gt     0.0398
_refine_ls_wR_factor_gt     0.0429
_refine_ls_wR_factor_ref     0.0442
_refine_ls_goodness_of_fit_ref     1.005
_refine_ls_restrained_S_all     1.004
_refine_ls_number_reflns     3425
_refine_ls_number_parameters     213
_refine_ls_number_restraints     2
_refine_ls_hydrogen_treatment     constr
_refine_ls_weighting_scheme     calc
_refine_ls_weighting_details     'calc w = 1/[\s^2^(Fo^2^)'
_atom_sites_solution_hydrogens     geom
_atom_sites_solution_primary     direct
_atom_sites_solution_secondary     difmap
_refine_ls_shift/su_max     0.001
_refine_ls_shift/su_mean     0.000
_refine_diff_density_max     0.280
_refine_diff_density_min     -0.212
_refine_ls_extinction_method     none
_refine_ls_extinction_coef     ?
_refine_ls_abs_structure_details
                             'Flack (1983), <b>with how many Friedel pairs?</b>'
_refine_ls_abs_structure_Flack     0.09(9)
loop_
    _atom_type_symbol
    _atom_type_description
    _atom_type_scat_dispersion_real
    _atom_type_scat_dispersion_imag
    _atom_type_scat_source
    'C' 'C' 0.0033 0.0016
                         'International Tables Vol C Tables 4.2.6.8 and 6.1.1.4'
    'H' 'H' 0.0000 0.0000
                         'International Tables Vol C Tables 4.2.6.8 and 6.1.1.4'
    'O' 'O' 0.0106 0.0060
                         'International Tables Vol C Tables 4.2.6.8 and 6.1.1.4'
    'Si' 'Si' 0.0817 0.0704
                         'International Tables Vol C Tables 4.2.6.8 and 6.1.1.4'
_computing_data_collection     'CrysAlis CCD (Oxford Diffraction, 2008)'
_computing_cell_refinement     'CrysAlis CCD (Oxford Diffraction, 2008)'
_computing_data_reduction     'CrysAlis CCD (Oxford Diffraction, 2008)'
_computing_structure_solution     'SHELXS97 (Sheldrick, 2008)'
_computing_structure_refinement     'SHELXL97 (Sheldrick, 2008)'
_computing_molecular_graphics     'SHELXTL-Plus (Sheldrick, 2008)'
_computing_publication_material
;
SHELXL97 (Sheldrick, 2008) and PLATON (Spek, 2009)
;
loop_
    _atom_site_type_symbol
    _atom_site_label
    _atom_site_fract_x
    _atom_site_fract_y
    _atom_site_fract_z
    _atom_site_U_iso_or_equiv
    _atom_site_adp_type
    _atom_site_calc_flag
    _atom_site_refinement_flags
    _atom_site_occupancy
    _atom_site_disorder_assembly
    _atom_site_disorder_group
    Si Si 0.22320(4) 0.22241(6) 0.31540(6) 0.02606(19) Uani d . 1 . .
    C C1 0.17453(12) 0.2779(2) 0.4769(2) 0.0203(6) Uani d . 1 . .
    O O1 0.42490(8) 0.24617(13) 0.68996(16) 0.0266(5) Uani d . 1 . .
    O O2 0.50238(10) 0.17136(15) 0.53585(17) 0.0373(5) Uani d . 1 . .
    C C2 0.17399(13) 0.2176(2) 0.6094(2) 0.0271(7) Uani d . 1 . .
    H H2 0.1974 0.1474 0.6173 0.033 Uiso calc R 1 . .
    O O3 0.46978(10) 0.32269(15) 0.32107(15) 0.0304(5) Uani d . 1 . .
    H H3 0.4988 0.2689 0.3297 0.046 Uiso calc R 1 . .
    C C3 0.13979(16) 0.2578(2) 0.7307(3) 0.0375(8) Uani d . 1 . .
    H H3A 0.1404 0.2155 0.8213 0.045 Uiso calc R 1 . .
    C C4 0.10492(15) 0.3585(2) 0.7211(3) 0.0343(8) Uani d . 1 . .
    H H4 0.0810 0.3856 0.8042 0.041 Uiso calc R 1 . .
    C C5 0.10492(16) 0.4195(2) 0.5904(3) 0.0353(7) Uani d . 1 . .
    H H5 0.0811 0.4894 0.5828 0.042 Uiso calc R 1 . .
    C C6 0.13942(14) 0.3794(2) 0.4699(2) 0.0263(7) Uani d . 1 . .
    H H6 0.1391 0.4225 0.3800 0.032 Uiso calc R 1 . .
    C C7 0.32344(12) 0.2331(2) 0.3641(2) 0.0251(6) Uani d . 1 . .
    H H7A 0.3377 0.1759 0.4413 0.030 Uiso calc R 1 . .
    H H7B 0.3475 0.2140 0.2722 0.030 Uiso calc R 1 . .
    C C8 0.35493(12) 0.3452(2) 0.4244(2) 0.0200(6) Uani d . 1 . .
    H H8 0.3331 0.3620 0.5211 0.024 Uiso calc R 1 . .
    C C9 0.43837(13) 0.3388(2) 0.4608(2) 0.0224(6) Uani d . 1 . .
    C C10 0.45930(13) 0.2409(2) 0.5653(3) 0.0213(7) Uani d . 1 . .
    C C11 0.44411(16) 0.1640(2) 0.8072(3) 0.0338(8) Uani d . 1 . .
    H H11 0.4981 0.1532 0.8184 0.041 Uiso calc R 1 . .
    C C12 0.40720(19) 0.0556(2) 0.7641(3) 0.0637(11) Uani d . 1 . .
    H H12A 0.4224 0.0303 0.6667 0.096 Uiso calc R 1 . .
    H H12B 0.3542 0.0659 0.7553 0.096 Uiso calc R 1 . .
    H H12C 0.4210 0.0001 0.8425 0.096 Uiso calc R 1 . .
    C C13 0.20207(15) 0.0718(2) 0.2902(3) 0.0478(9) Uani d . 1 . .
    H H13A 0.2285 0.0419 0.2082 0.072 Uiso calc R 1 . .
    H H13B 0.1496 0.0621 0.2645 0.072 Uiso calc R 1 . .
    H H13C 0.2170 0.0322 0.3847 0.072 Uiso calc R 1 . .
    C C14 0.19202(14) 0.2949(2) 0.1357(2) 0.0411(8) Uani d . 1 . .
    H H14A 0.1999 0.3748 0.1485 0.062 Uiso calc R 1 . .
    H H14B 0.1400 0.2805 0.1098 0.062 Uiso calc R 1 . .
    H H14C 0.2197 0.2677 0.0540 0.062 Uiso calc R 1 . .
    C C15 0.33501(13) 0.4375(2) 0.3156(2) 0.0225(7) Uani d . 1 . .
    H H15 0.3503 0.4310 0.2164 0.027 Uiso calc R 1 . .
    C C16 0.29856(14) 0.5262(2) 0.3452(3) 0.0367(8) Uani d . 1 . .
    H H16A 0.2823 0.5361 0.4430 0.044 Uiso calc R 1 . .
    H H16B 0.2883 0.5809 0.2690 0.044 Uiso calc R 1 . .
    C C17 0.46867(14) 0.4419(2) 0.5398(3) 0.0278(7) Uani d . 1 . .
    H H17 0.4481 0.4647 0.6292 0.033 Uiso calc R 1 . .
    C C18 0.52116(15) 0.5018(2) 0.4934(3) 0.0445(8) Uani d . 1 . .
    H H18A 0.5429 0.4813 0.4044 0.053 Uiso calc R 1 . .
    H H18B 0.5376 0.5659 0.5488 0.053 Uiso calc R 1 . .
    C C19 0.42038(18) 0.2118(2) 0.9503(3) 0.0549(10) Uani d . 1 . .
    H H19A 0.4444 0.2834 0.9707 0.082 Uiso calc R 1 . .
    H H19B 0.4338 0.1610 1.0348 0.082 Uiso calc R 1 . .
    H H19C 0.3674 0.2221 0.9394 0.082 Uiso calc R 1 . .
loop_
    _atom_site_aniso_label
    _atom_site_aniso_U_11
    _atom_site_aniso_U_22
    _atom_site_aniso_U_33
    _atom_site_aniso_U_12
    _atom_site_aniso_U_13
    _atom_site_aniso_U_23
    Si 0.0214(5) 0.0303(5) 0.0268(4) -0.0022(5) 0.0040(3) -0.0070(4)
    C1 0.0163(16) 0.0245(16) 0.0198(14) -0.0033(15) -0.0006(12) 0.0011(14)
    O1 0.0297(12) 0.0260(12) 0.0247(9) 0.0058(9) 0.0058(8) 0.0037(8)
    O2 0.0312(14) 0.0389(14) 0.0432(12) 0.0143(11) 0.0103(10) 0.0044(10)
    C2 0.0278(18) 0.0244(16) 0.0290(14) 0.0001(15) 0.0017(13) 0.0041(14)
    O3 0.0249(13) 0.0384(14) 0.0300(10) 0.0074(10) 0.0143(9) 0.0014(9)
    C3 0.047(2) 0.044(2) 0.0217(14) -0.0211(17) 0.0032(13) 0.0031(14)
    C4 0.033(2) 0.039(2) 0.0348(17) -0.0160(16) 0.0202(14) -0.0153(15)
    C5 0.0300(19) 0.0297(19) 0.0481(16) 0.0024(15) 0.0126(14) -0.0056(16)
    C6 0.0240(18) 0.0287(18) 0.0261(14) 0.0005(14) 0.0029(13) 0.0064(13)
    C7 0.0236(16) 0.0261(17) 0.0256(13) -0.0003(14) 0.0025(11) -0.0014(13)
    C8 0.0201(18) 0.0242(17) 0.0164(11) 0.0007(13) 0.0050(11) -0.0020(12)
    C9 0.0176(18) 0.0270(18) 0.0234(14) 0.0007(13) 0.0065(12) 0.0019(13)
    C10 0.0158(19) 0.0235(19) 0.0239(14) -0.0067(14) -0.0018(13) -0.0014(13)
    C11 0.032(2) 0.038(2) 0.0309(16) 0.0057(16) -0.0018(14) 0.0100(15)
    C12 0.104(3) 0.035(2) 0.0538(19) -0.021(2) 0.014(2) 0.0047(17)
    C13 0.039(2) 0.044(2) 0.0622(19) -0.0111(16) 0.0144(16) -0.0227(17)
    C14 0.0227(18) 0.073(2) 0.0273(14) -0.0045(17) -0.0008(13) -0.0037(15)
    C15 0.0206(17) 0.0261(18) 0.0211(13) -0.0022(14) 0.0044(12) 0.0028(13)
    C16 0.039(2) 0.034(2) 0.0363(16) 0.0047(16) 0.0031(15) 0.0064(14)
    C17 0.0202(18) 0.029(2) 0.0336(15) -0.0023(14) 0.0000(13) -0.0064(14)
    C18 0.040(2) 0.037(2) 0.0553(19) -0.0103(18) -0.0019(16) -0.0032(16)
    C19 0.092(3) 0.046(2) 0.0287(16) 0.004(2) 0.0137(17) 0.0057(16)
_geom_special_details
;
All e.s.d.'s (except the e.s.d. in the dihedral angle between two l.s. planes)
are estimated using the full covariance matrix. The cell e.s.d.'s are taken
into account individually in the estimation of e.s.d.'s in distances, angles
and torsion angles; correlations between e.s.d.'s in cell parameters are only
used when they are defined by crystal symmetry. An approximate (isotropic)
treatment of cell e.s.d.'s is used for estimating e.s.d.'s involving l.s.
planes.
;
loop_
    _geom_bond_atom_site_label_1
    _geom_bond_atom_site_label_2
    _geom_bond_site_symmetry_2
    _geom_bond_distance
    _geom_bond_publ_flag
    Si C14 . 1.859(2) ?
    Si C7 . 1.862(2) ?
    Si C13 . 1.868(2) ?
    Si C1 . 1.880(2) ?
    C1 C2 . 1.381(3) ?
    C1 C6 . 1.385(3) ?
    O1 C10 . 1.325(2) ?
    O1 C11 . 1.454(3) ?
    O2 C10 . 1.200(3) ?
    C2 C3 . 1.383(3) ?
    C2 H2 . 0.9500 ?
    O3 C9 . 1.427(2) ?
    O3 H3 . 0.8400 ?
    C3 C4 . 1.373(3) ?
    C3 H3A . 0.9500 ?
    C4 C5 . 1.371(3) ?
    C4 H4 . 0.9500 ?
    C5 C6 . 1.379(3) ?
    C5 H5 . 0.9500 ?
    C6 H6 . 0.9500 ?
    C7 C8 . 1.547(3) ?
    C7 H7A . 0.9900 ?
    C7 H7B . 0.9900 ?
    C8 C15 . 1.496(3) ?
    C8 C9 . 1.543(3) ?
    C8 H8 . 1.0000 ?
    C9 C17 . 1.508(3) ?
    C9 C10 . 1.527(3) ?
    C11 C19 . 1.494(3) ?
    C11 C12 . 1.507(3) ?
    C11 H11 . 1.0000 ?
    C12 H12A . 0.9800 ?
    C12 H12B . 0.9800 ?
    C12 H12C . 0.9800 ?
    C13 H13A . 0.9800 ?
    C13 H13B . 0.9800 ?
    C13 H13C . 0.9800 ?
    C14 H14A . 0.9800 ?
    C14 H14B . 0.9800 ?
    C14 H14C . 0.9800 ?
    C15 C16 . 1.303(3) ?
    C15 H15 . 0.9500 ?
    C16 H16A . 0.9500 ?
    C16 H16B . 0.9500 ?
    C17 C18 . 1.304(3) ?
    C17 H17 . 0.9500 ?
    C18 H18A . 0.9500 ?
    C18 H18B . 0.9500 ?
    C19 H19A . 0.9800 ?
    C19 H19B . 0.9800 ?
    C19 H19C . 0.9800 ?
loop_
    _geom_angle_atom_site_label_1
    _geom_angle_atom_site_label_2
    _geom_angle_atom_site_label_3
    _geom_angle_site_symmetry_1
    _geom_angle_site_symmetry_3
    _geom_angle
    _geom_angle_publ_flag
    C14 Si C7 . . 112.71(11) ?
    C14 Si C13 . . 108.16(12) ?
    C7 Si C13 . . 106.64(12) ?
    C14 Si C1 . . 110.59(11) ?
    C7 Si C1 . . 109.45(10) ?
    C13 Si C1 . . 109.15(12) ?
    C2 C1 C6 . . 117.6(2) ?
    C2 C1 Si . . 119.99(19) ?
    C6 C1 Si . . 122.36(17) ?
    C10 O1 C11 . . 117.3(2) ?
    C3 C2 C1 . . 121.0(2) ?
    C3 C2 H2 . . 119.5 ?
    C1 C2 H2 . . 119.5 ?
    C9 O3 H3 . . 109.5 ?
    C4 C3 C2 . . 120.5(2) ?
    C4 C3 H3A . . 119.8 ?
    C2 C3 H3A . . 119.8 ?
    C5 C4 C3 . . 119.3(2) ?
    C5 C4 H4 . . 120.3 ?
    C3 C4 H4 . . 120.3 ?
    C4 C5 C6 . . 120.1(2) ?
    C4 C5 H5 . . 120.0 ?
    C6 C5 H5 . . 120.0 ?
    C1 C6 C5 . . 121.5(2) ?
    C1 C6 H6 . . 119.2 ?
    C5 C6 H6 . . 119.2 ?
    C8 C7 Si . . 118.22(17) ?
    C8 C7 H7A . . 107.8 ?
    Si C7 H7A . . 107.8 ?
    C8 C7 H7B . . 107.8 ?
    Si C7 H7B . . 107.8 ?
    H7A C7 H7B . . 107.1 ?
    C15 C8 C9 . . 110.6(2) ?
    C15 C8 C7 . . 111.55(18) ?
    C9 C8 C7 . . 111.3(2) ?
    C15 C8 H8 . . 107.8 ?
    C9 C8 H8 . . 107.8 ?
    C7 C8 H8 . . 107.8 ?
    O3 C9 C17 . . 110.6(2) ?
    O3 C9 C10 . . 108.6(2) ?
    C17 C9 C10 . . 107.24(19) ?
    O3 C9 C8 . . 107.62(18) ?
    C17 C9 C8 . . 112.0(2) ?
    C10 C9 C8 . . 110.8(2) ?
    O2 C10 O1 . . 126.3(3) ?
    O2 C10 C9 . . 123.0(2) ?
    O1 C10 C9 . . 110.7(2) ?
    O1 C11 C19 . . 105.7(2) ?
    O1 C11 C12 . . 109.7(2) ?
    C19 C11 C12 . . 112.8(2) ?
    O1 C11 H11 . . 109.5 ?
    C19 C11 H11 . . 109.5 ?
    C12 C11 H11 . . 109.5 ?
    C11 C12 H12A . . 109.5 ?
    C11 C12 H12B . . 109.5 ?
    H12A C12 H12B . . 109.5 ?
    C11 C12 H12C . . 109.5 ?
    H12A C12 H12C . . 109.5 ?
    H12B C12 H12C . . 109.5 ?
    Si C13 H13A . . 109.5 ?
    Si C13 H13B . . 109.5 ?
    H13A C13 H13B . . 109.5 ?
    Si C13 H13C . . 109.5 ?
    H13A C13 H13C . . 109.5 ?
    H13B C13 H13C . . 109.5 ?
    Si C14 H14A . . 109.5 ?
    Si C14 H14B . . 109.5 ?
    H14A C14 H14B . . 109.5 ?
    Si C14 H14C . . 109.5 ?
    H14A C14 H14C . . 109.5 ?
    H14B C14 H14C . . 109.5 ?
    C16 C15 C8 . . 125.6(2) ?
    C16 C15 H15 . . 117.2 ?
    C8 C15 H15 . . 117.2 ?
    C15 C16 H16A . . 120.0 ?
    C15 C16 H16B . . 120.0 ?
    H16A C16 H16B . . 120.0 ?
    C18 C17 C9 . . 124.4(2) ?
    C18 C17 H17 . . 117.8 ?
    C9 C17 H17 . . 117.8 ?
    C17 C18 H18A . . 120.0 ?
    C17 C18 H18B . . 120.0 ?
    H18A C18 H18B . . 120.0 ?
    C11 C19 H19A . . 109.5 ?
    C11 C19 H19B . . 109.5 ?
    H19A C19 H19B . . 109.5 ?
    C11 C19 H19C . . 109.5 ?
    H19A C19 H19C . . 109.5 ?
    H19B C19 H19C . . 109.5 ?
loop_
    _geom_torsion_atom_site_label_1
    _geom_torsion_atom_site_label_2
    _geom_torsion_atom_site_label_3
    _geom_torsion_atom_site_label_4
    _geom_torsion_site_symmetry_1
    _geom_torsion_site_symmetry_2
    _geom_torsion_site_symmetry_3
    _geom_torsion_site_symmetry_4
    _geom_torsion
    _geom_torsion_publ_flag
    C14 Si C1 C2 . . . . 162.39(19) ?
    C7 Si C1 C2 . . . . -72.9(2) ?
    C13 Si C1 C2 . . . . 43.5(2) ?
    C14 Si C1 C6 . . . . -18.7(2) ?
    C7 Si C1 C6 . . . . 106.0(2) ?
    C13 Si C1 C6 . . . . -137.6(2) ?
    C6 C1 C2 C3 . . . . -0.3(3) ?
    Si C1 C2 C3 . . . . 178.7(2) ?
    C1 C2 C3 C4 . . . . 0.7(4) ?
    C2 C3 C4 C5 . . . . -0.7(4) ?
    C3 C4 C5 C6 . . . . 0.3(4) ?
    C2 C1 C6 C5 . . . . -0.1(4) ?
    Si C1 C6 C5 . . . . -179.0(2) ?
    C4 C5 C6 C1 . . . . 0.1(4) ?
    C14 Si C7 C8 . . . . 74.11(18) ?
    C13 Si C7 C8 . . . . -167.35(17) ?
    C1 Si C7 C8 . . . . -49.40(18) ?
    Si C7 C8 C15 . . . . -56.7(2) ?
    Si C7 C8 C9 . . . . 179.26(14) ?
    C15 C8 C9 O3 . . . . -58.4(3) ?
    C7 C8 C9 O3 . . . . 66.2(2) ?
    C15 C8 C9 C17 . . . . 63.3(2) ?
    C7 C8 C9 C17 . . . . -172.12(17) ?
    C15 C8 C9 C10 . . . . -177.0(2) ?
    C7 C8 C9 C10 . . . . -52.4(2) ?
    C11 O1 C10 O2 . . . . 4.0(4) ?
    C11 O1 C10 C9 . . . . -174.6(2) ?
    O3 C9 C10 O2 . . . . 8.1(3) ?
    C17 C9 C10 O2 . . . . -111.4(3) ?
    C8 C9 C10 O2 . . . . 126.1(3) ?
    O3 C9 C10 O1 . . . . -173.21(19) ?
    C17 C9 C10 O1 . . . . 67.3(2) ?
    C8 C9 C10 O1 . . . . -55.2(3) ?
    C10 O1 C11 C19 . . . . 159.6(2) ?
    C10 O1 C11 C12 . . . . -78.5(3) ?
    C9 C8 C15 C16 . . . . -114.6(3) ?
    C7 C8 C15 C16 . . . . 121.0(3) ?
    O3 C9 C17 C18 . . . . -6.0(4) ?
    C10 C9 C17 C18 . . . . 112.3(3) ?
    C8 C9 C17 C18 . . . . -126.0(3) ?
loop_
    _geom_hbond_atom_site_label_D
    _geom_hbond_atom_site_label_H
    _geom_hbond_atom_site_label_A
    _geom_hbond_site_symmetry_A
    _geom_hbond_distance_DH
    _geom_hbond_distance_HA
    _geom_hbond_distance_DA
    _geom_hbond_angle_DHA
    O3 H3 O2 . 0.84 2.17 2.664(2) 118
data_global
_journal_date_recd_electronic     2010-09-30
_journal_date_accepted     2010-11-02
_journal_name_full     'Acta Crystallographica, Section E'
_journal_year     2010
_journal_volume     66
_journal_issue     12
_journal_page_first     o3102
_journal_page_last     o3102
_journal_paper_category     QO
_journal_coeditor_code     HB5668
_publ_contact_author_name     'Dr Hans Preut'
_publ_contact_author_address
;
Fachbereich Chemie
Technische Universit\"at Dortmund
Otto-Hahn-Strasse 6
44221 Dortmund
Germany
;
_publ_contact_author_email     hans.preut@tu-dortmund.de
_publ_contact_author_fax     ?
_publ_contact_author_phone     '49-231-755-3813'
_publ_section_title
;
(2<i>SR</i>,3<i>SR</i>)-Isopropyl
3-{[dimethyl(phenyl)silyl]methyl}-2-hydroxy-2-vinylpent-4-enoate
;
loop_
    _publ_author_name
    _publ_author_address
    'Nelson, Bjoern'
;
Fakult\"at Chemie
Technische Universit\"at Dortmund
Otto-Hahn-Strasse 6
44221 Dortmund
Germany
;
    'Sch\"urmann, Markus'
;
Fakult\"at  Chemie
Technische Universit\"at Dortmund
Otto-Hahn-Strasse 6
44221 Dortmund
Germany
;
    'Preut, Hans'
;
Fakult\"at  Chemie
Technische Universit\"at Dortmund
Otto-Hahn-Strasse 6
44221 Dortmund
Germany
;
    'Hiersemann, Martin'
;
Fakult\"at  Chemie
Technische Universit\"at Dortmund
Otto-Hahn-Strasse 6
44221 Dortmund
Germany
;
