# Supplementary material for: (2SR,3SR)-Isopropyl 3-{[dimeth­yl(phenyl)­sil­yl]meth­yl}-2-hy­droxy-2-vinyl­pent-4-enoate
Source: Acta Crystallogr Sect E Struct Rep Online. 2010 Nov 6;66(Pt 12):o3102. doi: 10.1107/S1600536810044818 (PMC3011670; doi:10.1107/S1600536810044818)
Supplement: Supplementary file 2 [file e-66-o3102-Isup2.hkl]

# 
# h,k,l, Fc-squared, Fo-squared, sigma(Fo-squared) and status flag 
# 
data_I
_shelx_title ' C19H28O3Si in Cc' 
_shelx_refln_list_code          4 
_shelx_F_calc_maximum      183.86 
_exptl_crystal_F_000       720.00 
_reflns_d_resolution_high  0.8257 
 
loop_ 
 _symmetry_equiv_pos_as_xyz 
 'x, y, z' 
 'x, -y, z+1/2' 
 'x+1/2, y+1/2, z' 
 'x+1/2, -y+1/2, z+1/2' 
 
_cell_length_a    18.4311 
_cell_length_b    12.0676 
_cell_length_c     8.8508 
_cell_angle_alpha  90.000 
_cell_angle_beta   95.366 
_cell_angle_gamma  90.000 
 
_shelx_F_squared_multiplier     1.000 
 
loop_ 
 _refln_index_h 
 _refln_index_k 
 _refln_index_l 
 _refln_F_squared_calc 
 _refln_F_squared_meas 
 _refln_F_squared_sigma 
 _refln_observed_status 
  -6   0 -10      419.86      498.84    106.93 o 
  -4   0 -10       17.90       41.48     95.66 o 
  -2   0 -10       79.56      130.42     95.66 o 
   0   0 -10      257.20      318.31    100.37 o 
   2   0 -10      304.35      299.37    100.53 o 
   4   0 -10      133.63      195.56     98.94 o 
   6   0 -10       47.67      121.80     96.14 o 
   8   0 -10      911.96      960.69    111.85 o 
  -5   1 -10       62.38        0.00     68.32 o 
  -3   1 -10       95.99       91.00     70.63 o 
  -1   1 -10       86.67      121.68     69.99 o 
   1   1 -10       20.93       65.81     68.63 o 
   3   1 -10       65.65      131.74     68.40 o 
   5   1 -10       44.56       89.14     68.29 o 
   7   1 -10        3.69       41.01     96.40 o 
   9   1 -10       25.06        8.25     93.02 o 
  -4   2 -10      120.04      199.20     72.41 o 
  -2   2 -10      411.80      470.34     75.74 o 
   0   2 -10       68.15      129.45     70.20 o 
   2   2 -10      108.95       97.20     97.94 o 
   4   2 -10      150.72      256.30     99.10 o 
   6   2 -10       47.92       49.89     89.05 o 
   8   2 -10      261.46      286.83     97.46 o 
  -3   3 -10       37.63       39.79     96.83 o 
  -1   3 -10       26.13        0.00     94.82 o 
   1   3 -10       34.56       31.59     93.60 o 
   3   3 -10      187.83      242.38     97.88 o 
   5   3 -10      200.53      180.95     96.93 o 
   7   3 -10       24.35        5.66     90.26 o 
  -2   4 -10      249.35      334.13    105.45 o 
   0   4 -10        4.29       15.34     96.30 o 
   2   4 -10      333.91      304.45     99.26 o 
   4   4 -10      121.93      195.40     99.00 o 
   6   4 -10      159.51      219.84     97.67 o 
   1   5 -10      193.69      255.72    102.22 o 
   3   5 -10       82.97       92.65    100.53 o 
  -9   1  -9      537.98      572.13     75.43 o 
  -7   1  -9     1221.60     1286.98     81.81 o 
  -5   1  -9      306.87      323.75     67.73 o 
  -3   1  -9      316.38      406.46     69.64 o 
  -1   1  -9      216.23      216.57     66.56 o 
   1   1  -9      300.95      360.69     68.82 o 
   3   1  -9      244.59      227.15     66.08 o 
   5   1  -9      243.67      265.07     66.30 o 
   7   1  -9      468.43      519.31     97.88 o 
   9   1  -9      193.02      283.92     87.78 o 
  -8   2  -9      161.01      220.61     53.55 o 
  -6   2  -9       47.33       37.93     66.11 o 
  -4   2  -9       94.74      120.43     64.91 o 
  -2   2  -9      353.56      388.43     71.84 o 
   0   2  -9       38.73       18.71     65.36 o 
   2   2  -9      495.13      484.93     70.80 o 
   4   2  -9      150.12      142.12     87.88 o 
   6   2  -9      168.84      250.00     94.50 o 
   8   2  -9       20.67       11.32     81.80 o 
  10   2  -9      317.94      355.66     88.78 o 
  12   2  -9        1.61       23.44     83.70 o 
  -9   3  -9      316.70      430.41     73.02 o 
  -7   3  -9      698.20      765.67     75.74 o 
  -5   3  -9      160.57      122.07     64.07 o 
  -3   3  -9       99.08      172.28     92.38 o 
  -1   3  -9      254.10      303.39     94.76 o 
   1   3  -9      257.46      277.14     96.83 o 
   3   3  -9      318.92      410.58     97.41 o 
   5   3  -9      205.78      225.72     88.20 o 
   7   3  -9      260.01      130.90     86.30 o 
   9   3  -9       15.94        0.00     80.11 o 
  11   3  -9       42.61       72.38     81.80 o 
  -8   4  -9       34.78       84.10     66.31 o 
  -6   4  -9       70.64      100.34     64.64 o 
  -4   4  -9       54.71       46.80     62.72 o 
  -2   4  -9      217.82      311.37     66.77 o 
   0   4  -9       65.92      204.45     93.97 o 
   2   4  -9      108.95      115.71     89.10 o 
   4   4  -9      392.08      503.18     96.98 o 
   6   4  -9      171.77      234.08     90.58 o 
   8   4  -9      246.97      349.37     90.64 o 
  10   4  -9      119.88      201.69     86.72 o 
  12   4  -9        3.22        7.80     50.64 o 
  -7   5  -9       83.21      154.14     66.70 o 
  -5   5  -9       82.00      104.67     64.48 o 
  -3   5  -9       46.03       65.04     62.41 o 
  -1   5  -9       47.13       66.07     61.06 o 
   1   5  -9       66.79       64.87     93.49 o 
   3   5  -9       98.72      131.85     94.39 o 
   5   5  -9      275.79      241.17     89.79 o 
   7   5  -9       17.70       19.15     83.07 o 
   9   5  -9      134.41      126.67     89.63 o 
  11   5  -9       31.84       81.99     51.83 o 
  -6   6  -9      305.57      391.48     72.13 o 
  -4   6  -9       65.87       62.54     63.55 o 
  -2   6  -9      132.99      138.05     63.26 o 
   0   6  -9       14.24       33.32     59.90 o 
   2   6  -9      271.30      371.75    100.69 o 
   4   6  -9      388.28      412.28    102.17 o 
   6   6  -9      592.51      870.11    105.29 o 
   8   6  -9       59.98       72.65     87.78 o 
  -3   7  -9       18.07       26.19     83.92 o 
  -1   7  -9      177.38      159.31     87.25 o 
   1   7  -9       70.38       95.57     61.36 o 
   3   7  -9      201.02      250.42    100.85 o 
   5   7  -9      229.09      312.81     95.87 o 
   7   7  -9       87.08       88.47     86.56 o 
 -12   0  -8       56.11      147.14     84.29 o 
 -10   0  -8      577.57      726.35    100.64 o 
  -8   0  -8     1518.60     1460.32    115.66 o 
  -6   0  -8       15.67       35.29     84.92 o 
  -4   0  -8     1775.77     1700.59    119.84 o 
  -2   0  -8     1090.39     1200.48    109.00 o 
   0   0  -8     2001.91     2073.18    120.64 o 
   2   0  -8      902.41      854.98     98.57 o 
   4   0  -8      244.51      318.20     88.68 o 
   6   0  -8     2041.37     2143.43     76.38 o 
   8   0  -8      899.07      889.26     51.85 o 
  10   0  -8      465.18      465.03     63.76 o 
  12   0  -8      149.37      174.92     64.29 o 
  14   0  -8      928.85      981.33     90.48 o 
  16   0  -8      828.98      762.97     94.29 o 
 -13   1  -8       31.95       23.78     47.84 o 
 -11   1  -8       24.51       26.42     47.33 o 
  -9   1  -8      131.82      138.47     48.86 o 
  -7   1  -8      173.26      178.15     50.69 o 
  -5   1  -8      152.56      171.80     63.15 o 
  -3   1  -8       31.84        7.83     58.79 o 
  -1   1  -8      242.19      263.20     62.66 o 
   1   1  -8       34.28        7.62     59.26 o 
   3   1  -8      533.93      489.55     65.20 o 
   5   1  -8       75.37      100.64     31.99 o 
   7   1  -8       51.56       18.96     39.27 o 
   9   1  -8       66.06       63.13     32.24 o 
  11   1  -8       65.79       51.15     36.78 o 
  13   1  -8      243.88      177.50     47.62 o 
  15   1  -8      102.51      107.89     52.00 o 
 -12   2  -8       41.03       49.65     48.52 o 
 -10   2  -8       61.79      102.70     47.34 o 
  -8   2  -8      285.65      295.47     50.63 o 
  -6   2  -8      468.24      493.26     53.69 o 
  -4   2  -8     2212.30     2303.63     71.95 o 
  -2   2  -8      226.84      213.41     61.14 o 
   0   2  -8      817.54      827.75     70.65 o 
   2   2  -8      490.36      433.68     65.19 o 
   4   2  -8      382.89      334.77     38.22 o 
   6   2  -8     1119.20     1101.07     53.75 o 
   8   2  -8       34.47       47.24     43.21 o 
  10   2  -8      755.67      756.24     43.75 o 
  12   2  -8      360.61      395.61     42.61 o 
  14   2  -8      636.23      581.50     57.82 o 
  16   2  -8      247.62      244.73     56.79 o 
 -11   3  -8       66.63       97.09     61.55 o 
  -9   3  -8      239.91      269.07     50.97 o 
  -7   3  -8       59.76       46.27     49.50 o 
  -5   3  -8      545.78      546.89     55.55 o 
  -3   3  -8      231.97      205.72     50.04 o 
  -1   3  -8      184.44      164.55     85.56 o 
   1   3  -8      113.96       58.31     81.38 o 
   3   3  -8      844.35      887.04     47.87 o 
   5   3  -8       34.17       56.30     38.49 o 
   7   3  -8        2.84       15.66     42.38 o 
   9   3  -8       40.52       40.13     45.89 o 
  11   3  -8      143.11      141.08     37.86 o 
  13   3  -8       22.10       34.75     38.27 o 
  15   3  -8        5.31       17.28     50.62 o 
 -10   4  -8      112.62      144.55     62.59 o 
  -8   4  -8      252.82      276.97     63.78 o 
  -6   4  -8      827.18      862.57     73.55 o 
  -4   4  -8      275.76      218.34     61.00 o 
  -2   4  -8       83.35       48.73     57.74 o 
   0   4  -8      140.32      175.74     57.22 o 
   2   4  -8      148.80      186.75     38.48 o 
   4   4  -8      473.17      471.17     46.41 o 
   6   4  -8      356.17      325.61     46.37 o 
   8   4  -8       49.08       46.23     45.66 o 
  10   4  -8      207.95      174.08     51.88 o 
  12   4  -8      327.67      384.72     54.50 o 
  14   4  -8      121.72      110.61     50.37 o 
 -11   5  -8       62.10       97.70     64.49 o 
  -9   5  -8       92.41      138.10     89.52 o 
  -7   5  -8       81.38      121.38     85.61 o 
  -5   5  -8      347.66      453.07     91.22 o 
  -3   5  -8      205.50      233.70     80.16 o 
  -1   5  -8      647.85      692.75     89.89 o 
   1   5  -8       58.79       57.27     36.08 o 
   3   5  -8       88.29       67.18     41.68 o 
   5   5  -8       64.71       61.08     43.07 o 
   7   5  -8      283.54      303.25     50.61 o 
   9   5  -8      340.89      325.99     53.57 o 
  11   5  -8       57.48       29.98     49.78 o 
  13   5  -8       37.17       39.88     52.02 o 
 -10   6  -8       59.14       65.24     87.14 o 
  -8   6  -8        7.84        0.00     85.50 o 
  -6   6  -8      377.75      433.81     90.64 o 
  -4   6  -8      176.95      126.46     82.38 o 
  -2   6  -8       53.74       90.16     78.41 o 
   0   6  -8       38.50       60.95     40.84 o 
   2   6  -8       19.63       23.69     43.00 o 
   4   6  -8      179.94      206.62     49.65 o 
   6   6  -8       97.66      106.38     48.87 o 
   8   6  -8      148.43      151.83     52.42 o 
  10   6  -8      293.72      324.91     54.79 o 
  12   6  -8      109.66      129.45     52.87 o 
  -7   7  -8      108.15      167.62     90.37 o 
  -5   7  -8       94.58      175.08     86.14 o 
  -3   7  -8      351.46      367.20     89.58 o 
  -1   7  -8       46.12       25.94     44.62 o 
   1   7  -8      401.43      429.50     54.87 o 
   3   7  -8       44.94       31.57     46.17 o 
   5   7  -8      968.58      972.02     84.71 o 
   7   7  -8      170.88      194.43     54.98 o 
   9   7  -8       51.72       74.07     51.71 o 
  11   7  -8      125.44      132.32     54.86 o 
  -6   8  -8      115.06       94.23     89.00 o 
  -4   8  -8      128.85      115.19     81.38 o 
  -2   8  -8       49.02       52.43     78.41 o 
   0   8  -8      174.66      149.69     49.65 o 
   2   8  -8       19.58        0.00     46.30 o 
   4   8  -8       36.66       30.03     46.18 o 
   6   8  -8      373.59      307.20     74.34 o 
   8   8  -8       14.73       21.80     53.90 o 
  -3   9  -8       52.82       76.88     83.70 o 
  -1   9  -8      132.12      139.49     52.68 o 
   1   9  -8      524.47      576.97     59.01 o 
   3   9  -8       29.49       27.37     50.22 o 
   5   9  -8      275.27      350.58     79.84 o 
   7   9  -8       95.42      116.83     75.34 o 
 -15   1  -7       20.99       38.94     80.85 o 
 -13   1  -7       36.28       51.00     44.14 o 
 -11   1  -7        3.42       20.52     43.38 o 
  -9   1  -7      269.22      312.05     47.23 o 
  -7   1  -7      301.51      314.76     46.99 o 
  -5   1  -7      325.84      345.64     48.26 o 
  -3   1  -7      345.25      359.44     63.13 o 
  -1   1  -7     2381.31     2330.44     84.01 o 
   1   1  -7     1143.76     1170.77     35.34 o 
   3   1  -7     1855.52     1841.73     34.72 o 
   5   1  -7       83.34       70.71     23.98 o 
   7   1  -7      116.67      123.14     27.46 o 
   9   1  -7      963.30      939.25     43.01 o 
  11   1  -7      480.13      484.73     40.54 o 
  13   1  -7     1208.03     1272.95     64.85 o 
  15   1  -7      115.18      160.37     92.96 o 
  17   1  -7      292.76      278.12     58.24 o 
 -14   2  -7        4.36        0.00     56.38 o 
 -12   2  -7      247.29      300.93     48.40 o 
 -10   2  -7       41.38       47.08     44.71 o 
  -8   2  -7       59.06       44.55     43.29 o 
  -6   2  -7      346.57      285.60     48.79 o 
  -4   2  -7       63.85       82.74     47.05 o 
  -2   2  -7      248.36      267.22     49.35 o 
   0   2  -7      778.39      714.26     35.33 o 
   2   2  -7      923.04      921.20     40.48 o 
   4   2  -7      341.40      305.06     24.55 o 
   6   2  -7     1012.15      983.54     38.74 o 
   8   2  -7      108.79       84.33     31.89 o 
  10   2  -7      110.56      100.24     33.06 o 
  12   2  -7      183.00      191.45     37.96 o 
  14   2  -7       41.16       33.28     46.87 o 
  16   2  -7      287.67      282.10     57.97 o 
 -13   3  -7       80.58      180.85     61.07 o 
 -11   3  -7      142.63      198.97     60.41 o 
  -9   3  -7       75.81      139.67     46.36 o 
  -7   3  -7      412.48      493.05     50.54 o 
  -5   3  -7      450.80      479.84     50.57 o 
  -3   3  -7      470.44      468.85     51.26 o 
  -1   3  -7      421.10      408.03     34.14 o 
   1   3  -7      261.97      239.60     38.57 o 
   3   3  -7     2471.14     2252.64     96.78 o 
   5   3  -7      364.00      368.93     30.33 o 
   7   3  -7      508.32      497.58     35.39 o 
   9   3  -7      351.24      376.64     36.43 o 
  11   3  -7       55.94       83.23     36.90 o 
  13   3  -7     1366.48     1408.69     54.41 o 
  15   3  -7      294.95      256.65     55.33 o 
  17   3  -7      176.21      158.37     58.54 o 
 -14   4  -7       84.67      167.92     63.86 o 
 -12   4  -7       75.00      103.18     82.75 o 
 -10   4  -7       86.48       87.88     82.22 o 
  -8   4  -7      190.37      167.51     83.28 o 
  -6   4  -7      714.14      742.91     94.71 o 
  -4   4  -7       72.00       34.60     73.65 o 
  -2   4  -7     1436.18     1550.59    101.96 o 
   0   4  -7      213.28      215.81     39.20 o 
   2   4  -7     1897.41     1846.68     53.41 o 
   4   4  -7      556.28      532.68     30.78 o 
   6   4  -7      537.99      528.56     35.68 o 
   8   4  -7       25.79       29.88     31.32 o 
  10   4  -7      279.58      268.88     37.57 o 
  12   4  -7      146.23      121.78     38.30 o 
  14   4  -7       13.77        0.71     49.82 o 
  16   4  -7      107.27      110.19     57.15 o 
 -13   5  -7      152.42      194.02     90.58 o 
 -11   5  -7        7.37       54.23     82.91 o 
  -9   5  -7       61.29      120.05     83.17 o 
  -7   5  -7      395.96      402.44     88.41 o 
  -5   5  -7      775.61      579.31     88.62 o 
  -3   5  -7       31.44       15.50     71.59 o 
  -1   5  -7      525.31      479.51     44.90 o 
   1   5  -7      209.77      209.46     41.11 o 
   3   5  -7     1420.49     1349.80     58.00 o 
   5   5  -7      179.29      186.49     29.42 o 
   7   5  -7      868.19      862.47     41.16 o 
   9   5  -7        6.22       27.16     33.30 o 
  11   5  -7      332.03      330.91     40.21 o 
  13   5  -7      205.35      191.28     41.81 o 
  15   5  -7      134.19       88.34     53.75 o 
 -12   6  -7      164.69      120.42     89.42 o 
 -10   6  -7      115.00       98.89     84.55 o 
  -8   6  -7      174.50      197.78     87.30 o 
  -6   6  -7      103.69      188.57     81.75 o 
  -4   6  -7      294.45      362.01     82.28 o 
  -2   6  -7      211.10      210.36     42.73 o 
   0   6  -7      223.71      282.38     43.62 o 
   2   6  -7      699.33      649.23     51.60 o 
   4   6  -7      340.77      322.43     46.14 o 
   6   6  -7      180.44      176.83     62.43 o 
   8   6  -7      223.27      183.99     35.54 o 
  10   6  -7       59.72       34.33     36.30 o 
  12   6  -7      531.86      439.57     44.99 o 
  14   6  -7       99.35       95.77     52.96 o 
 -11   7  -7       34.19       27.30     86.30 o 
  -9   7  -7        7.37        0.00     82.70 o 
  -7   7  -7      137.43      225.24     86.46 o 
  -5   7  -7      285.15      307.67     84.50 o 
  -3   7  -7        8.39       67.67     74.07 o 
  -1   7  -7      171.71      126.99     44.15 o 
   1   7  -7      165.35      176.10     45.88 o 
   3   7  -7      970.90      912.93     57.07 o 
   5   7  -7      345.44      334.27     48.05 o 
   7   7  -7        2.25        0.58     62.12 o 
   9   7  -7      229.41      225.89     39.57 o 
  11   7  -7       60.52       79.55     39.04 o 
  13   7  -7       71.11       85.85     51.55 o 
 -10   8  -7      150.08      129.68     93.65 o 
  -8   8  -7      211.89      256.40     90.16 o 
  -6   8  -7       74.09       93.97     84.66 o 
  -4   8  -7      368.02      425.82     88.41 o 
  -2   8  -7       74.38       79.50     46.94 o 
   0   8  -7      318.24      429.09     52.98 o 
   2   8  -7        8.26        6.11     46.34 o 
   4   8  -7      641.66      711.36     56.37 o 
   6   8  -7      101.91       74.92     44.55 o 
   8   8  -7      285.89      272.01     76.35 o 
  10   8  -7       16.25       63.24     49.22 o 
  12   8  -7      203.62      230.21     54.73 o 
  -7   9  -7       65.82       53.33     86.98 o 
  -5   9  -7       21.67       43.12     81.85 o 
  -3   9  -7        5.40       10.69     78.47 o 
  -1   9  -7      132.78      119.70     50.15 o 
   1   9  -7       57.07       66.11     49.70 o 
   3   9  -7      143.51      116.32     46.17 o 
   5   9  -7       40.63       94.67     46.48 o 
   7   9  -7       37.46       56.67     72.28 o 
   9   9  -7       94.38        8.52     76.19 o 
  11   9  -7       10.03       62.09     56.46 o 
  -4  10  -7       68.56      135.93     89.05 o 
  -2  10  -7       37.85       53.02     53.79 o 
   0  10  -7      264.97      301.27     55.16 o 
   2  10  -7       21.13       39.31     50.00 o 
   4  10  -7      555.15      575.19     63.20 o 
   6  10  -7       25.28       30.58     71.91 o 
   8  10  -7      213.63      236.46     79.47 o 
   1  11  -7       40.52       32.20     50.30 o 
   3  11  -7       10.09       16.67     80.21 o 
 -16   0  -6       35.20       87.73     74.71 o 
 -14   0  -6      119.43      145.02     51.48 o 
 -12   0  -6      196.19      141.96     50.93 o 
 -10   0  -6      853.84      821.76     61.21 o 
  -8   0  -6      451.24      414.26     57.55 o 
  -6   0  -6     1132.92     1224.65     66.07 o 
  -4   0  -6      172.36      165.47     52.39 o 
  -2   0  -6      594.88      550.64     83.81 o 
   0   0  -6     2328.45     2185.33     62.56 o 
   2   0  -6     2223.26     2234.37     40.59 o 
   4   0  -6     8381.20     8116.78     66.52 o 
   6   0  -6      470.56      437.42     28.95 o 
   8   0  -6     1270.81     1368.48     57.60 o 
  10   0  -6      115.20      133.23     60.26 o 
  12   0  -6      926.10      817.57     80.42 o 
  14   0  -6      318.00      389.47     73.76 o 
  16   0  -6       23.39       46.72     73.55 o 
  18   0  -6       64.31       33.28     81.53 o 
 -17   1  -6       53.44      103.36     54.87 o 
 -15   1  -6       58.90       73.53     53.01 o 
 -13   1  -6       63.27       79.12     34.82 o 
 -11   1  -6      242.00      234.73     36.12 o 
  -9   1  -6       35.90       23.31     35.47 o 
  -7   1  -6      173.43      151.68     42.98 o 
  -5   1  -6      216.02      210.09     44.17 o 
  -3   1  -6       20.35       28.19     41.37 o 
  -1   1  -6      365.23      395.70     57.19 o 
   1   1  -6      187.20      160.61     10.31 o 
   3   1  -6        7.02        6.39     14.58 o 
   5   1  -6      221.86      190.09     18.65 o 
   7   1  -6      240.41      267.56     23.41 o 
   9   1  -6      345.74      316.91     36.74 o 
  11   1  -6      149.57      151.07     37.07 o 
  13   1  -6       92.43       81.89     46.42 o 
  15   1  -6      238.33      205.98     53.89 o 
  17   1  -6       18.60       11.24     55.17 o 
  19   1  -6      135.40      167.97     62.11 o 
 -16   2  -6      269.25      324.02     86.61 o 
 -14   2  -6      182.21      236.70     54.91 o 
 -12   2  -6        3.84       28.10     38.96 o 
 -10   2  -6      108.89      132.85     42.73 o 
  -8   2  -6      223.93      245.70     45.64 o 
  -6   2  -6      351.79      341.79     46.05 o 
  -4   2  -6     1629.07     1619.14     58.28 o 
  -2   2  -6      528.22      533.19     46.83 o 
   0   2  -6      481.87      419.70     28.84 o 
   2   2  -6      664.66      558.32     35.89 o 
   4   2  -6     1976.83     1868.42     74.79 o 
   6   2  -6     1576.79     1545.89     41.71 o 
   8   2  -6      737.73      692.63     40.07 o 
  10   2  -6      626.41      610.97     41.07 o 
  12   2  -6      497.61      498.87     41.55 o 
  14   2  -6       49.50       69.07     48.23 o 
  16   2  -6      500.81      517.98     60.20 o 
  18   2  -6        7.87        0.00     58.68 o 
 -15   3  -6      116.62      174.26     60.40 o 
 -13   3  -6      309.85      313.55     86.56 o 
 -11   3  -6      168.55      215.50     82.70 o 
  -9   3  -6      337.45      359.69     54.01 o 
  -7   3  -6      767.60      779.01     62.46 o 
  -5   3  -6      167.68      157.08     55.55 o 
  -3   3  -6      424.91      450.43     57.07 o 
  -1   3  -6       71.38       61.68     30.83 o 
   1   3  -6      974.48      959.00     44.88 o 
   3   3  -6      334.42      295.76     24.61 o 
   5   3  -6       59.71       41.71     27.19 o 
   7   3  -6      341.93      341.30     34.94 o 
   9   3  -6      397.96      353.43     38.54 o 
  11   3  -6      194.95      257.69     38.27 o 
  13   3  -6      178.67      155.05     38.08 o 
  15   3  -6      228.96      235.09     81.32 o 
  17   3  -6      151.49      176.86     57.06 o 
  19   3  -6      159.40      153.40     64.83 o 
 -16   4  -6      333.61      391.69     97.09 o 
 -14   4  -6      191.55      203.02     86.56 o 
 -12   4  -6       13.37       19.63     79.42 o 
 -10   4  -6       34.66       35.40     78.89 o 
  -8   4  -6      310.27      371.85     81.59 o 
  -6   4  -6      864.57      797.94     90.42 o 
  -4   4  -6       98.49       87.04     74.34 o 
  -2   4  -6      124.51      141.31     36.39 o 
   0   4  -6      523.40      552.87     51.77 o 
   2   4  -6     1857.01     1631.02     56.95 o 
   4   4  -6      394.96      360.83     20.66 o 
   6   4  -6     1687.68     1627.79     45.91 o 
   8   4  -6       25.33       37.13     33.17 o 
  10   4  -6     1793.03     1784.87     52.84 o 
  12   4  -6      163.66      157.26     37.21 o 
  14   4  -6        4.46        1.90     50.40 o 
  16   4  -6      678.80      616.23     62.46 o 
  18   4  -6      159.75      128.25     56.43 o 
 -15   5  -6      284.89      449.37     98.94 o 
 -13   5  -6      293.95      307.14     88.41 o 
 -11   5  -6      534.78      522.22     91.53 o 
  -9   5  -6      498.90      393.39     86.61 o 
  -7   5  -6      626.74      623.65     88.20 o 
  -5   5  -6      230.62      245.66     80.58 o 
  -3   5  -6      246.77      305.77     79.00 o 
  -1   5  -6      200.75      213.86     42.40 o 
   1   5  -6      317.94      315.82     42.85 o 
   3   5  -6      110.11      121.23     41.82 o 
   5   5  -6      342.72      362.70     61.32 o 
   7   5  -6       23.31       48.30     33.52 o 
   9   5  -6      377.33      376.79     38.38 o 
  11   5  -6      652.09      663.04     54.16 o 
  13   5  -6      143.04      117.34     38.35 o 
  15   5  -6      188.70      201.90     54.11 o 
  17   5  -6       34.61       40.81     59.27 o 
 -14   6  -6      113.65      224.02     92.70 o 
 -12   6  -6       63.33       50.53     82.80 o 
 -10   6  -6       98.22      142.17     84.71 o 
  -8   6  -6      378.29      285.08     85.34 o 
  -6   6  -6      563.74      480.69     85.77 o 
  -4   6  -6        1.10        0.00     71.64 o 
  -2   6  -6      225.71      180.03     44.43 o 
   0   6  -6       65.04       43.22     41.65 o 
   2   6  -6     2702.99     2563.37     70.72 o 
   4   6  -6      522.16      502.98     48.58 o 
   6   6  -6     1588.74     1384.61     86.35 o 
   8   6  -6      113.10      137.88     64.97 o 
  10   6  -6     1362.66     1225.09     77.35 o 
  12   6  -6      295.16      330.47     42.20 o 
  14   6  -6      187.71      143.92     55.23 o 
  16   6  -6      184.80      206.63     60.02 o 
 -13   7  -6      317.24      242.65     94.55 o 
 -11   7  -6      533.40      484.02     95.40 o 
  -9   7  -6      343.17      346.83     88.89 o 
  -7   7  -6      241.68      224.82     81.01 o 
  -5   7  -6       61.50       86.40     76.67 o 
  -3   7  -6      115.82      121.75     45.72 o 
  -1   7  -6      348.41      432.55     50.60 o 
   1   7  -6       22.94       19.69     43.17 o 
   3   7  -6     1053.66     1075.48     57.34 o 
   5   7  -6     1114.19     1023.52     54.25 o 
   7   7  -6      434.64      505.08     73.39 o 
   9   7  -6       51.87       48.41     73.02 o 
  11   7  -6      437.14      488.49     56.17 o 
  13   7  -6      813.85      693.93     62.43 o 
  15   7  -6      339.09      306.91    112.75 o 
 -12   8  -6       51.47       95.93     90.26 o 
 -10   8  -6       91.48      127.67     86.56 o 
  -8   8  -6       20.77       58.15     80.53 o 
  -6   8  -6        8.88       14.13     76.83 o 
  -4   8  -6       61.25       69.68     73.55 o 
  -2   8  -6       88.20       78.45     45.31 o 
   0   8  -6      185.27      232.65     46.95 o 
   2   8  -6      190.26      172.32     45.15 o 
   4   8  -6      257.67      308.23     46.07 o 
   6   8  -6      447.52      441.06     47.39 o 
   8   8  -6      986.61      892.97     86.83 o 
  10   8  -6      373.20      341.48     82.80 o 
  12   8  -6      209.85      252.59     87.67 o 
  14   8  -6       72.32      127.38     58.39 o 
 -11   9  -6      600.85      670.96    107.46 o 
  -9   9  -6      158.80      184.76     92.12 o 
  -7   9  -6      249.68      305.93     91.11 o 
  -5   9  -6      179.64      221.38     87.46 o 
  -3   9  -6       45.29       72.32     49.25 o 
  -1   9  -6       86.96       96.77     47.16 o 
   1   9  -6       42.56       76.31     47.37 o 
   3   9  -6      197.27      220.50     47.03 o 
   5   9  -6      341.87      316.38     47.55 o 
   7   9  -6      216.80      309.68     74.18 o 
   9   9  -6      279.89      195.03     71.96 o 
  11   9  -6      189.42      242.49     77.41 o 
  13   9  -6      232.22      286.77     83.39 o 
  -8  10  -6       77.06       50.64     84.66 o 
  -6  10  -6       26.80       23.60     81.85 o 
  -4  10  -6       32.68       63.65     76.88 o 
  -2  10  -6       23.18       92.23     52.44 o 
   0  10  -6      240.42      197.50     51.83 o 
   2  10  -6       84.40       66.65     46.00 o 
   4  10  -6       28.84       73.94     43.92 o 
   6  10  -6      111.70      107.20     78.57 o 
   8  10  -6       83.28       31.16     74.82 o 
  10  10  -6       14.34        0.00     82.12 o 
  -5  11  -6      119.79      199.31     87.41 o 
  -3  11  -6       17.04       56.40     79.15 o 
  -1  11  -6       58.38       59.88     52.92 o 
   1  11  -6       63.63       77.61     49.47 o 
   3  11  -6      371.19      447.28     54.77 o 
   5  11  -6       75.14       78.94     71.22 o 
   7  11  -6      183.54      140.74     78.47 o 
   0  12  -6      100.55      112.22     55.27 o 
   2  12  -6      272.42      330.98     58.03 o 
 -17   1  -5      173.68      203.83     50.80 o 
 -15   1  -5      896.64      964.75     53.99 o 
 -13   1  -5        8.51       23.17     30.13 o 
 -11   1  -5     2192.71     2258.32     50.25 o 
  -9   1  -5      257.35      279.97     35.57 o 
  -7   1  -5     1105.51     1049.66     41.73 o 
  -5   1  -5       13.79       13.86     37.59 o 
  -3   1  -5     2188.01     2193.31     55.57 o 
  -1   1  -5      834.31      812.84     22.86 o 
   1   1  -5     3477.22     3484.32     39.57 o 
   3   1  -5     1784.50     1780.58     22.48 o 
   5   1  -5     2808.39     2878.47     30.06 o 
   7   1  -5      369.66      350.71     24.59 o 
   9   1  -5      727.78      772.17     40.42 o 
  11   1  -5      959.17      958.38     58.55 o 
  13   1  -5      515.30      510.90     55.44 o 
  15   1  -5       86.03       57.65     49.65 o 
  17   1  -5      121.27      114.19     52.67 o 
  19   1  -5       33.39       55.68     61.70 o 
 -18   2  -5       11.32       50.79     76.61 o 
 -16   2  -5        5.13        0.00     49.85 o 
 -14   2  -5      462.46      471.03     47.35 o 
 -12   2  -5       20.13       42.38     36.12 o 
 -10   2  -5        5.01        8.09     46.66 o 
  -8   2  -5        5.20        1.01     46.62 o 
  -6   2  -5      836.68      874.84     89.42 o 
  -4   2  -5      204.65      192.53     47.30 o 
  -2   2  -5       53.43       33.28     45.75 o 
   0   2  -5      472.35      511.95     29.75 o 
   2   2  -5      955.14      954.05     24.17 o 
   4   2  -5      376.55      393.73     12.67 o 
   6   2  -5     1021.40     1104.23     25.35 o 
   8   2  -5     1286.12     1241.30     31.89 o 
  10   2  -5     1121.65     1181.32     45.24 o 
  12   2  -5       85.96      106.29     37.41 o 
  14   2  -5     1336.54     1117.08     66.82 o 
  16   2  -5      288.32      240.00     70.48 o 
  18   2  -5       44.68       30.24     58.75 o 
  20   2  -5       19.21        0.58     60.83 o 
 -17   3  -5      141.27      171.16     85.50 o 
 -15   3  -5      681.14      739.47     94.18 o 
 -13   3  -5      377.67      327.99     80.64 o 
 -11   3  -5      484.80      517.73     86.56 o 
  -9   3  -5      124.91      148.84     50.54 o 
  -7   3  -5      606.43      593.72     55.79 o 
  -5   3  -5      851.05      805.72     55.95 o 
  -3   3  -5      129.17      104.69     45.90 o 
  -1   3  -5      829.80      795.12     39.33 o 
   1   3  -5      866.35      793.60     29.52 o 
   3   3  -5      914.07      862.86     24.60 o 
   5   3  -5     1054.60      988.34     47.95 o 
   7   3  -5      686.23      677.36     23.53 o 
   9   3  -5      780.08      794.27     40.62 o 
  11   3  -5      497.03      455.46     40.18 o 
  13   3  -5      867.14      911.03     50.80 o 
  15   3  -5      470.62      433.86     59.11 o 
  17   3  -5      183.27      158.88     58.02 o 
  19   3  -5      176.44      248.44     59.90 o 
 -16   4  -5      138.00      190.95     85.50 o 
 -14   4  -5      134.17      165.61     81.59 o 
 -12   4  -5      108.69       84.44     74.60 o 
 -10   4  -5      333.00      344.55     79.37 o 
  -8   4  -5      912.83      869.42     90.85 o 
  -6   4  -5      773.73      715.24     84.44 o 
  -4   4  -5      949.23      699.94     82.83 o 
  -2   4  -5      245.77      317.31     38.17 o 
   0   4  -5      617.68      536.42     21.10 o 
   2   4  -5     1061.07     1034.22     23.67 o 
   4   4  -5       61.73       69.91     24.28 o 
   6   4  -5      458.69      497.99     63.81 o 
   8   4  -5      109.05      119.60     20.37 o 
  10   4  -5      898.80      850.19     61.28 o 
  12   4  -5      921.53      879.88     44.30 o 
  14   4  -5      926.66      929.81     45.08 o 
  16   4  -5      131.19      140.88     54.26 o 
  18   4  -5      116.91      135.65     60.17 o 
 -17   5  -5       62.42       59.79     88.04 o 
 -15   5  -5      717.60      654.02     96.56 o 
 -13   5  -5       63.55       99.74     81.43 o 
 -11   5  -5      190.56      195.72     81.69 o 
  -9   5  -5      407.38      407.67     86.46 o 
  -7   5  -5      298.25      300.90     79.52 o 
  -5   5  -5      882.14      845.69     68.94 o 
  -3   5  -5      234.41      214.58     21.50 o 
  -1   5  -5      865.63      908.21     31.48 o 
   1   5  -5     1605.15     1522.92     48.36 o 
   3   5  -5      593.42      564.48     22.85 o 
   5   5  -5     1302.30     1237.78     38.09 o 
   7   5  -5        6.38        9.23     13.03 o 
   9   5  -5     1920.40     1893.68     43.62 o 
  11   5  -5      557.68      545.61     30.70 o 
  13   5  -5      889.04      865.72     37.98 o 
  15   5  -5       15.10       32.72     54.67 o 
  17   5  -5       47.11       17.86     54.89 o 
  19   5  -5      111.25      104.68     63.76 o 
 -16   6  -5       19.46        0.00     86.67 o 
 -14   6  -5      123.82      150.27     85.29 o 
 -12   6  -5       66.08      118.68     84.18 o 
 -10   6  -5     1252.50     1143.97    101.06 o 
  -8   6  -5      389.06      333.28     81.22 o 
  -6   6  -5     1133.85     1103.97     93.97 o 
  -4   6  -5      141.81      162.70     75.87 o 
  -2   6  -5        1.88        0.00     23.05 o 
   0   6  -5      118.42      121.71     25.49 o 
   2   6  -5      761.05      642.00     31.16 o 
   4   6  -5      262.74      310.26     27.71 o 
   6   6  -5      833.83      800.57     47.73 o 
   8   6  -5      288.71      268.42     23.82 o 
  10   6  -5      611.03      699.26     84.34 o 
  12   6  -5      581.73      582.17     51.09 o 
  14   6  -5     1132.04     1059.11    168.31 o 
  16   6  -5      294.78      293.03     58.48 o 
  18   6  -5      426.75      457.26     65.82 o 
 -15   7  -5       55.64        5.45     88.31 o 
 -13   7  -5       45.48       33.12     84.82 o 
 -11   7  -5       63.01       13.55     79.52 o 
  -9   7  -5       98.16       76.14     77.51 o 
  -7   7  -5       19.16        0.00     73.28 o 
  -5   7  -5      281.54      303.02     77.35 o 
  -3   7  -5      322.63      302.12     49.92 o 
  -1   7  -5      220.20      224.70     47.09 o 
   1   7  -5      205.65      235.21     46.79 o 
   3   7  -5      283.96      314.50     43.64 o 
   5   7  -5      374.87      364.16     44.22 o 
   7   7  -5      674.54      668.10     72.35 o 
   9   7  -5      455.79      369.37     73.97 o 
  11   7  -5      446.14      431.59     81.22 o 
  13   7  -5      701.76      740.90     96.93 o 
  15   7  -5      399.78      374.50     94.00 o 
  17   7  -5       96.01      101.23     63.70 o 
 -14   8  -5       28.89       18.41     87.78 o 
 -12   8  -5       53.17       97.57     84.60 o 
 -10   8  -5      293.61      314.08     89.42 o 
  -8   8  -5      510.74      536.25     91.48 o 
  -6   8  -5      886.61      886.99     94.18 o 
  -4   8  -5      430.10      458.47     79.00 o 
  -2   8  -5       72.69       89.73     44.54 o 
   0   8  -5      160.60      212.25     46.18 o 
   2   8  -5       44.11       49.31     43.91 o 
   4   8  -5      328.55      284.61     49.50 o 
   6   8  -5      742.34      746.33     47.44 o 
   8   8  -5      625.01      612.23     84.66 o 
  10   8  -5      685.04      896.09     89.58 o 
  12   8  -5      825.08      902.97    102.65 o 
  14   8  -5      461.71      467.20     97.78 o 
  16   8  -5      237.83      199.00     96.03 o 
 -13   9  -5       71.63       35.08     90.32 o 
 -11   9  -5       15.31       77.99     88.31 o 
  -9   9  -5        6.27       22.91     79.68 o 
  -7   9  -5      241.74      249.42     85.34 o 
  -5   9  -5        6.02        0.00     74.34 o 
  -3   9  -5      119.07       66.68     46.82 o 
  -1   9  -5      292.13      353.60     50.05 o 
   1   9  -5       24.96       27.03     43.70 o 
   3   9  -5      187.25      157.77     44.19 o 
   5   9  -5       22.57       28.78     40.39 o 
   7   9  -5      372.32      412.91     77.35 o 
   9   9  -5      130.29      134.71     70.85 o 
  11   9  -5       23.17       44.60     74.71 o 
  13   9  -5        0.48        0.37     73.12 o 
  15   9  -5      222.16      217.41     96.88 o 
 -10  10  -5      144.62      150.27     89.79 o 
  -8  10  -5      483.97      518.52     95.77 o 
  -6  10  -5      119.37      143.70     83.49 o 
  -4  10  -5      445.59      486.93     87.14 o 
  -2  10  -5      656.09      639.78     57.95 o 
   0  10  -5      349.66      389.66     62.83 o 
   2  10  -5       29.33       42.30     45.97 o 
   4  10  -5      289.38      252.86     47.16 o 
   6  10  -5      436.80      500.32     84.76 o 
   8  10  -5      143.40       88.73     70.48 o 
  10  10  -5      249.45      250.69     81.48 o 
  12  10  -5      455.86      415.66     92.65 o 
  -9  11  -5      260.13      216.83     91.27 o 
  -7  11  -5       98.95      145.34     84.29 o 
  -5  11  -5      341.82      410.05     90.05 o 
  -3  11  -5       33.88       49.69     53.60 o 
  -1  11  -5       43.89       27.22     48.28 o 
   1  11  -5        4.16        2.70     47.98 o 
   3  11  -5       22.42       40.88     45.32 o 
   5  11  -5      392.88      491.64     91.11 o 
   7  11  -5       80.21      117.36     84.13 o 
   9  11  -5       16.63       54.02     78.89 o 
  11  11  -5       21.65       66.24     87.30 o 
  -6  12  -5      332.48      372.59     95.40 o 
  -4  12  -5      260.86      338.84     87.99 o 
  -2  12  -5        1.60       18.42     55.42 o 
   0  12  -5       23.01       40.52     52.39 o 
   2  12  -5      197.85      280.87     52.80 o 
   4  12  -5       73.32       63.97     81.80 o 
   6  12  -5      145.66      176.88     82.80 o 
   8  12  -5       20.21        0.00     89.00 o 
 -18   0  -4      592.72      572.33     81.85 o 
 -16   0  -4      487.44      472.17     70.53 o 
 -14   0  -4      100.64      100.20     40.01 o 
 -12   0  -4     1957.14     2010.34    101.75 o 
 -10   0  -4      653.14      664.62     47.22 o 
  -8   0  -4     9303.23     8951.10    153.76 o 
  -6   0  -4      144.25      166.29     42.06 o 
  -4   0  -4     3788.05     3772.81     71.15 o 
  -2   0  -4     1717.52     1895.61     57.29 o 
   0   0  -4     5341.70     4906.38    187.90 o 
   2   0  -4     3046.82     3120.78     43.92 o 
   4   0  -4    13052.20    13750.72    180.74 o 
   6   0  -4     1453.01     1498.94     35.92 o 
   8   0  -4     2743.43     2680.70     88.25 o 
  10   0  -4      128.24      157.14     63.55 o 
  12   0  -4     2590.82     2423.98    109.05 o 
  14   0  -4     1257.44     1211.75     94.60 o 
  16   0  -4     1567.02     1441.96    104.29 o 
  18   0  -4      701.41      627.89     90.58 o 
  20   0  -4      287.64      363.86     96.35 o 
 -19   1  -4       71.68       25.98     71.59 o 
 -17   1  -4       57.62       52.02     47.76 o 
 -15   1  -4       55.99       40.00     34.32 o 
 -13   1  -4      190.57      189.11     29.53 o 
 -11   1  -4      107.30       95.05     33.95 o 
  -9   1  -4       69.30       66.44     34.40 o 
  -7   1  -4      113.60       98.20     32.83 o 
  -5   1  -4     1131.60     1155.22     59.01 o 
  -3   1  -4      780.27      814.87     49.07 o 
  -1   1  -4      345.96      331.31     19.15 o 
   1   1  -4       89.75      106.57     10.64 o 
   3   1  -4      871.17      889.34     16.47 o 
   5   1  -4      619.66      696.43     19.50 o 
   7   1  -4      299.07      273.45     30.72 o 
   9   1  -4      138.61      107.62     30.97 o 
  11   1  -4      422.93      445.57     50.64 o 
  13   1  -4     1077.44      950.33     69.79 o 
  15   1  -4      280.46      279.47     57.08 o 
  17   1  -4      227.83      235.47     56.41 o 
  19   1  -4       14.99       73.28     57.62 o 
  21   1  -4      207.98      138.58     65.68 o 
 -18   2  -4      276.66      374.98     81.16 o 
 -16   2  -4      501.70      611.80    110.90 o 
 -14   2  -4      115.54      147.49     33.30 o 
 -12   2  -4     1102.75     1143.30     43.88 o 
 -10   2  -4       89.53       63.85     33.79 o 
  -8   2  -4     2976.01     3026.49     59.40 o 
  -6   2  -4     1293.60     1251.87     54.16 o 
  -4   2  -4     3927.95     3973.25    141.64 o 
  -2   2  -4      373.49      340.18     27.40 o 
   0   2  -4      142.26      172.23     22.03 o 
   2   2  -4     1284.58     1258.68     20.85 o 
   4   2  -4     4117.54     4200.60     65.12 o 
   6   2  -4     1150.21     1166.44     35.55 o 
   8   2  -4     1336.42     1296.49     48.94 o 
  10   2  -4       72.93       84.54     32.19 o 
  12   2  -4     1680.79     1567.61     92.09 o 
  14   2  -4     1569.23     1413.80     94.79 o 
  16   2  -4      202.43      272.37     58.75 o 
  18   2  -4      661.65      590.36     67.81 o 
  20   2  -4      338.78      369.34     65.75 o 
 -19   3  -4      398.30      352.28     86.40 o 
 -17   3  -4       73.26       86.35     74.34 o 
 -15   3  -4      420.42      392.28     83.02 o 
 -13   3  -4      165.72      205.34     73.02 o 
 -11   3  -4      129.39       96.09     74.18 o 
  -9   3  -4      498.12      509.47     77.83 o 
  -7   3  -4     1077.69      992.49     80.05 o 
  -5   3  -4        5.20       11.79     20.00 o 
  -3   3  -4      688.07      633.28     42.17 o 
  -1   3  -4     5690.12     5940.04     72.40 o 
   1   3  -4      537.49      546.02     21.64 o 
   3   3  -4      217.42      185.46     23.40 o 
   5   3  -4      169.17      151.35     14.43 o 
   7   3  -4      967.82     1028.09     47.22 o 
   9   3  -4      456.85      449.90     48.99 o 
  11   3  -4      160.82      134.53     32.37 o 
  13   3  -4      763.01      651.81     83.04 o 
  15   3  -4      764.50      651.07     62.13 o 
  17   3  -4      160.33      136.74     59.37 o 
  19   3  -4       83.96      147.27     59.24 o 
 -18   4  -4      299.96      387.78     90.32 o 
 -16   4  -4      386.74      383.23     84.07 o 
 -14   4  -4      183.69      137.41     77.99 o 
 -12   4  -4      557.01      532.44     85.66 o 
 -10   4  -4      297.26      215.34     76.98 o 
  -8   4  -4     2371.83     2281.07     56.14 o 
  -6   4  -4      351.67      380.78     31.65 o 
  -4   4  -4       62.62       85.19     24.15 o 
  -2   4  -4      984.72      905.10     25.96 o 
   0   4  -4      547.34      535.11     23.60 o 
   2   4  -4     2371.91     2331.48     41.64 o 
   4   4  -4      368.07      415.35     26.01 o 
   6   4  -4      157.04      123.08     19.73 o 
   8   4  -4      540.66      448.35     33.41 o 
  10   4  -4       27.54       32.63     37.58 o 
  12   4  -4     1083.40     1037.31     42.76 o 
  14   4  -4      404.89      368.43     56.30 o 
  16   4  -4      259.28      255.78     57.04 o 
  18   4  -4       26.32       37.30     54.48 o 
  20   4  -4       16.00       17.16     60.31 o 
 -17   5  -4      198.16      173.86     85.40 o 
 -15   5  -4       52.97       46.77     80.00 o 
 -13   5  -4        6.81        7.35     77.46 o 
 -11   5  -4       15.32        8.84     74.60 o 
  -9   5  -4      548.12      540.27     84.29 o 
  -7   5  -4      547.19      541.97     40.36 o 
  -5   5  -4      345.80      363.23     32.80 o 
  -3   5  -4      978.45     1005.27     32.23 o 
  -1   5  -4      613.17      646.67     28.75 o 
   1   5  -4      345.38      359.79     17.91 o 
   3   5  -4      484.86      466.74     21.96 o 
   5   5  -4       31.77       46.00     13.27 o 
   7   5  -4      741.47      740.08     38.20 o 
   9   5  -4      120.66      125.11     32.37 o 
  11   5  -4      372.26      403.18     33.18 o 
  13   5  -4      185.21      188.45     30.34 o 
  15   5  -4      622.75      601.42     45.50 o 
  17   5  -4      580.13      571.81     48.81 o 
  19   5  -4      166.47      196.08     47.31 o 
 -16   6  -4      324.34      323.02     91.32 o 
 -14   6  -4      188.07      140.58     81.38 o 
 -12   6  -4      574.38      590.64     89.79 o 
 -10   6  -4      515.91      497.78     84.92 o 
  -8   6  -4      824.94      710.59     89.21 o 
  -6   6  -4      451.10      470.21     82.65 o 
  -4   6  -4      651.39      662.39     39.04 o 
  -2   6  -4     1353.23     1342.25     42.03 o 
   0   6  -4      161.03      142.10     25.62 o 
   2   6  -4      966.08      875.52     28.27 o 
   4   6  -4       91.99       94.48     15.44 o 
   6   6  -4      441.30      393.40     24.16 o 
   8   6  -4     1414.52     1345.77     45.02 o 
  10   6  -4      103.13       93.33     35.79 o 
  12   6  -4       49.79       52.43     29.98 o 
  14   6  -4      126.47      124.53     43.65 o 
  16   6  -4      211.47      152.71     40.68 o 
  18   6  -4      177.07      174.13     59.52 o 
 -15   7  -4       18.98        0.00     84.55 o 
 -13   7  -4       88.94       92.28     80.58 o 
 -11   7  -4      293.54      310.95     83.17 o 
  -9   7  -4      292.85      207.25     78.15 o 
  -7   7  -4     1491.43     1561.01    103.65 o 
  -5   7  -4      911.86      920.00     89.00 o 
  -3   7  -4     1421.23     1365.42     61.63 o 
  -1   7  -4      557.55      606.80     50.47 o 
   1   7  -4      862.57      736.60     74.89 o 
   3   7  -4     2979.65     2921.91     54.59 o 
   5   7  -4      757.47      755.08     29.75 o 
   7   7  -4       16.97       19.28     23.24 o 
   9   7  -4       94.52       95.86     33.48 o 
  11   7  -4      576.97      559.29     93.68 o 
  13   7  -4     1216.53     1223.88     58.86 o 
  15   7  -4      108.70       97.88     85.98 o 
  17   7  -4      209.92      204.38     90.45 o 
 -14   8  -4       47.41       25.56     84.82 o 
 -12   8  -4        5.01        0.00     82.91 o 
 -10   8  -4       14.35       30.95     77.94 o 
  -8   8  -4       25.32       93.97     77.51 o 
  -6   8  -4      157.97      171.85     73.81 o 
  -4   8  -4      235.98      245.98     75.29 o 
  -2   8  -4       40.91       42.85     45.05 o 
   0   8  -4     1131.85     1118.95     59.29 o 
   2   8  -4     1399.43     1425.05     58.90 o 
   4   8  -4       79.47       74.51     25.85 o 
   6   8  -4      216.11      193.24     26.75 o 
   8   8  -4      148.08      148.27     25.24 o 
  10   8  -4      113.53       84.65     36.38 o 
  12   8  -4      163.96      169.63     83.07 o 
  14   8  -4      145.53      178.15     77.09 o 
  16   8  -4       22.00       62.54     76.35 o 
 -13   9  -4      369.85      528.89     98.15 o 
 -11   9  -4       18.70       40.64     82.80 o 
  -9   9  -4      287.72      273.60     85.08 o 
  -7   9  -4      413.24      396.83     84.92 o 
  -5   9  -4      312.88      250.69     78.36 o 
  -3   9  -4     1140.20     1165.23     62.94 o 
  -1   9  -4      307.16      319.16     49.06 o 
   1   9  -4     1364.14     1462.91     63.51 o 
   3   9  -4      345.06      340.46     47.14 o 
   5   9  -4      286.06      227.27     28.45 o 
   7   9  -4      309.98      257.55     36.99 o 
   9   9  -4      708.34      717.46     93.18 o 
  11   9  -4      722.86      729.63     95.40 o 
  13   9  -4      942.54      977.25    108.89 o 
  15   9  -4      112.99       86.77     77.99 o 
 -12  10  -4       42.04       93.07     88.20 o 
 -10  10  -4       59.64      130.95     86.67 o 
  -8  10  -4       62.03      108.94     83.70 o 
  -6  10  -4       14.08       32.38     76.14 o 
  -4  10  -4       27.68       65.71     73.33 o 
  -2  10  -4      128.21      171.50     48.44 o 
   0  10  -4      116.21       83.44     45.19 o 
   2  10  -4        2.09        2.71     43.91 o 
   4  10  -4      537.41      451.07     45.99 o 
   6  10  -4      390.22      387.20     85.03 o 
   8  10  -4       18.35       46.14     77.46 o 
  10  10  -4       14.79       56.93     80.90 o 
  12  10  -4      100.23       64.44     73.49 o 
  14  10  -4      106.10       86.98     84.18 o 
 -11  11  -4      155.93      216.77     98.68 o 
  -9  11  -4      156.85      197.09     88.89 o 
  -7  11  -4      361.30      408.73     91.53 o 
  -5  11  -4      148.33      189.95     80.32 o 
  -3  11  -4      438.47      513.92     66.22 o 
  -1  11  -4      790.66      711.03     60.26 o 
   1  11  -4      601.02      663.74     57.86 o 
   3  11  -4      111.15      116.19     46.11 o 
   5  11  -4      108.70      138.41     79.10 o 
   7  11  -4        2.10        6.98     80.00 o 
   9  11  -4      273.67      361.22     80.74 o 
  11  11  -4       59.58      121.85     88.41 o 
  -8  12  -4       27.82        1.11     85.50 o 
  -6  12  -4      351.43      439.53     93.12 o 
  -4  12  -4       72.63       80.53     76.19 o 
  -2  12  -4      210.27      230.24     57.52 o 
   0  12  -4       32.33       71.98     52.92 o 
   2  12  -4       90.23       99.96     46.40 o 
   4  12  -4      119.96      166.67     82.59 o 
   6  12  -4       37.77       55.71     74.60 o 
   8  12  -4       22.88       31.90     85.77 o 
  10  12  -4       64.00       66.56     88.84 o 
  -5  13  -4      150.65      167.46     87.35 o 
  -3  13  -4       50.27       31.22     76.19 o 
  -1  13  -4      219.71      278.62     59.48 o 
   1  13  -4      283.09      363.45     56.71 o 
   3  13  -4       67.45      105.98     82.49 o 
   5  13  -4      124.71      119.84     76.51 o 
 -19   1  -3      612.17      748.89     82.22 o 
 -17   1  -3      571.42      561.05     51.21 o 
 -15   1  -3      714.75      830.89     38.42 o 
 -13   1  -3      704.67      732.79     35.57 o 
 -11   1  -3      404.03      368.79     32.41 o 
  -9   1  -3     2106.00     2047.05     67.72 o 
  -7   1  -3      269.47      245.91     29.44 o 
  -5   1  -3     4225.42     4122.23     53.13 o 
  -3   1  -3      296.78      238.54     33.43 o 
  -1   1  -3     4656.12     4600.72     46.52 o 
   1   1  -3      425.08      413.05     12.63 o 
   3   1  -3     2928.98     2901.38     21.87 o 
   5   1  -3     1296.64     1351.91     26.04 o 
   7   1  -3     3233.35     3282.52     47.61 o 
   9   1  -3     2645.35     2528.81     65.64 o 
  11   1  -3     2878.88     2757.07     74.32 o 
  13   1  -3      590.04      586.21     58.62 o 
  15   1  -3      791.02      664.78     83.33 o 
  17   1  -3     1073.81     1057.09     71.01 o 
  19   1  -3      826.50      813.98     70.05 o 
  21   1  -3      814.32      913.21     81.66 o 
 -20   2  -3      103.11       99.21     74.29 o 
 -18   2  -3       24.55        0.00     69.52 o 
 -16   2  -3       98.27       99.45     41.33 o 
 -14   2  -3      291.49      369.89     45.44 o 
 -12   2  -3       40.66       40.38     29.03 o 
 -10   2  -3       60.63       70.87     28.76 o 
  -8   2  -3      254.95      293.72     30.46 o 
  -6   2  -3      107.36      126.46     36.50 o 
  -4   2  -3     1247.67     1228.40     45.59 o 
  -2   2  -3     2120.16     2205.56     33.89 o 
   0   2  -3     1977.25     1985.46     44.52 o 
   2   2  -3     7690.65     7674.17     47.68 o 
   4   2  -3     1105.96     1141.23     45.04 o 
   6   2  -3     2620.54     2787.66     63.16 o 
   8   2  -3     1015.21      993.38     34.94 o 
  10   2  -3      231.28      189.62     29.07 o 
  12   2  -3      650.22      585.02     53.42 o 
  14   2  -3      730.67      764.86     64.09 o 
  16   2  -3       75.47       69.97     56.43 o 
  18   2  -3       56.66       43.88     54.14 o 
  20   2  -3       20.41       25.16     59.66 o 
 -19   3  -3      300.73      353.39     80.58 o 
 -17   3  -3       88.19       53.70     75.56 o 
 -15   3  -3      814.76      840.27     89.26 o 
 -13   3  -3      906.50      865.72     84.34 o 
 -11   3  -3     1585.55     1581.17     93.02 o 
  -9   3  -3      937.43      885.77     78.94 o 
  -7   3  -3       66.18       77.00     30.00 o 
  -5   3  -3     1090.89     1074.71     36.19 o 
  -3   3  -3       67.18       61.50     21.63 o 
  -1   3  -3     5458.03     5674.65    111.48 o 
   1   3  -3      702.54      649.56     20.38 o 
   3   3  -3      242.39      298.76     21.09 o 
   5   3  -3     3332.36     3386.92     38.80 o 
   7   3  -3      729.49      727.52     62.33 o 
   9   3  -3      340.58      341.07     34.93 o 
  11   3  -3     1236.50     1193.32     40.23 o 
  13   3  -3      851.04      747.81     60.44 o 
  15   3  -3      528.60      519.58     61.03 o 
  17   3  -3      303.67      289.79     61.78 o 
  19   3  -3       92.77      190.92     60.28 o 
  21   3  -3      763.13      838.53    131.48 o 
 -18   4  -3      585.80      671.27     93.70 o 
 -16   4  -3      233.26      248.84     81.80 o 
 -14   4  -3       42.86       42.22     72.43 o 
 -12   4  -3      761.15      801.75     86.14 o 
 -10   4  -3      394.30      449.63     75.61 o 
  -8   4  -3      665.09      578.89     74.87 o 
  -6   4  -3     1638.68     1711.49     58.55 o 
  -4   4  -3     1950.85     2098.34     76.14 o 
  -2   4  -3     4035.04     4155.37     46.44 o 
   0   4  -3     5458.01     5479.81     57.09 o 
   2   4  -3     2932.76     2920.68     42.01 o 
   4   4  -3      679.09      711.09     21.30 o 
   6   4  -3     2263.60     2254.82     44.73 o 
   8   4  -3      226.88      216.37     34.55 o 
  10   4  -3     1728.60     1742.57     98.78 o 
  12   4  -3      234.81      234.34     32.14 o 
  14   4  -3       19.86       28.16     52.29 o 
  16   4  -3      266.58      217.91     58.96 o 
  18   4  -3      171.06      166.88     59.11 o 
  20   4  -3      381.56      405.83     70.69 o 
 -19   5  -3      288.50      366.30     94.07 o 
 -17   5  -3     1255.49     1338.05    107.25 o 
 -15   5  -3      299.65      338.89     82.96 o 
 -13   5  -3      938.98      986.25     93.12 o 
 -11   5  -3     3426.93     3278.80    124.82 o 
  -5   5  -3     1295.71     1336.20     55.24 o 
  -3   5  -3       77.68      113.42     24.72 o 
  -1   5  -3     1731.43     1879.19     39.43 o 
   1   5  -3     3727.19     3576.16     64.59 o 
   3   5  -3      390.94      382.34     16.91 o 
   5   5  -3       97.29       65.13     17.61 o 
   7   5  -3      686.96      597.09     36.17 o 
   9   5  -3      694.09      698.74     45.58 o 
  11   5  -3     1962.31     1842.25     62.19 o 
  13   5  -3      360.16      274.35     28.25 o 
  15   5  -3      118.66      118.00     49.05 o 
  17   5  -3      111.90       66.71     43.90 o 
  19   5  -3      448.66      410.72     51.31 o 
 -18   6  -3      195.50      273.55     91.75 o 
 -16   6  -3      546.42      571.59     92.59 o 
 -14   6  -3      125.59      165.72     79.84 o 
  -2   6  -3      894.64      865.31     66.48 o 
   0   6  -3     1400.73     1422.59     52.00 o 
   2   6  -3     2781.05     2647.01     41.54 o 
   4   6  -3     1790.17     1755.29     30.52 o 
   6   6  -3     1611.65     1582.60     34.35 o 
   8   6  -3     1030.88     1075.99     47.52 o 
  10   6  -3      502.96      438.70     44.22 o 
  12   6  -3       48.29       75.30     43.10 o 
  14   6  -3      257.42      270.66     48.54 o 
  16   6  -3      288.79      267.63     55.27 o 
  18   6  -3       54.39       81.44     47.17 o 
 -17   7  -3      167.02      243.02     90.69 o 
 -15   7  -3      457.48      462.12     90.26 o 
  -3   7  -3       35.56       13.56     25.11 o 
  -1   7  -3      767.27      616.00     85.29 o 
   1   7  -3      553.83      534.96     42.83 o 
   3   7  -3       52.30       51.45     25.58 o 
   5   7  -3      843.21      807.94     31.90 o 
   7   7  -3      166.32      151.31     23.92 o 
   9   7  -3      190.40      206.59     42.05 o 
  11   7  -3      321.56      316.29     46.14 o 
  13   7  -3      134.64      142.65     46.30 o 
  15   7  -3      292.18      301.35     50.75 o 
  17   7  -3       51.89       60.44     53.05 o 
  19   7  -3       36.32       81.09     46.92 o 
  -6   8  -3      442.87      337.46     26.67 o 
  -4   8  -3     1708.66     1513.50     34.81 o 
  -2   8  -3      696.51      651.21     26.71 o 
   0   8  -3     2115.69     2105.04     97.83 o 
   2   8  -3      467.70      467.91     33.57 o 
   4   8  -3     2330.35     2322.79     46.47 o 
   6   8  -3      381.40      354.38     28.83 o 
   8   8  -3     1130.90     1179.69     36.15 o 
  10   8  -3      216.19      208.75     42.24 o 
  12   8  -3      638.35      574.80     54.11 o 
  14   8  -3        5.01       21.96     47.47 o 
  16   8  -3      202.09      222.41     54.07 o 
  18   8  -3       29.43       27.88     93.12 o 
  -3   9  -3      313.84      319.16     26.00 o 
  -1   9  -3      196.07      180.58     27.64 o 
   1   9  -3      333.18      311.85     69.52 o 
   3   9  -3      359.41      337.43     33.80 o 
   5   9  -3       26.54       42.80     28.06 o 
   7   9  -3      198.61      203.86     27.64 o 
   9   9  -3      334.99      287.79     44.25 o 
  11   9  -3      109.62      133.14     44.54 o 
  13   9  -3      293.87      414.32     74.55 o 
  15   9  -3       26.34        0.00     75.13 o 
  -2  10  -3       19.03       25.40     71.64 o 
   0  10  -3     2427.40     2369.27    114.87 o 
   2  10  -3      819.28      870.49     86.61 o 
   4  10  -3      940.35      895.80     40.20 o 
   6  10  -3      220.71      211.87     30.38 o 
   8  10  -3       58.50       34.81     39.16 o 
  10  10  -3      102.41      112.61     46.41 o 
  12  10  -3      455.27      486.14     86.03 o 
  14  10  -3       17.00       54.76     87.20 o 
  -3  11  -3       41.09       69.74     75.24 o 
  -1  11  -3        6.78       16.40     73.39 o 
   1  11  -3      439.13      433.55     84.18 o 
   3  11  -3      334.14      383.41     38.63 o 
   5  11  -3      714.44      678.10     54.49 o 
   7  11  -3       34.75       58.57     76.72 o 
   9  11  -3       77.30      174.13     83.65 o 
  11  11  -3      263.42      203.92     85.19 o 
  13  11  -3      162.15      211.96     91.16 o 
  -2  12  -3      119.11      144.76     82.49 o 
   0  12  -3      420.24      390.37     87.94 o 
   2  12  -3      200.07      218.10     85.24 o 
   4  12  -3      753.19      786.99     97.73 o 
   6  12  -3      110.46      150.37     83.33 o 
   8  12  -3      112.57      128.62     73.65 o 
  10  12  -3        5.38        0.00     75.08 o 
  -1  13  -3      116.04      119.05     75.77 o 
   1  13  -3       59.98       56.98     81.53 o 
   3  13  -3      114.66      212.75     89.05 o 
   5  13  -3       79.23      112.70     87.25 o 
   7  13  -3      203.60      208.52     88.15 o 
   0  14  -3      178.42      217.94     90.90 o 
   2  14  -3       65.03      133.70     89.42 o 
 -18   0  -2       96.79       67.30     55.71 o 
 -16   0  -2      712.19      918.52     72.43 o 
 -14   0  -2      200.28      181.29     30.82 o 
 -12   0  -2     2013.28     1878.38     56.56 o 
 -10   0  -2      568.91      521.48     56.56 o 
  -8   0  -2     1725.62     1894.82     69.84 o 
  -6   0  -2     4288.24     4241.08     88.25 o 
  -4   0  -2     3216.45     3269.17     75.61 o 
  -2   0  -2     3490.48     3501.83     51.59 o 
   0   0  -2     4668.20     4469.97     40.54 o 
   2   0  -2    32637.47    31547.33    275.63 o 
   4   0  -2     1278.11     1257.08     31.57 o 
   6   0  -2     2569.15     2781.99    110.24 o 
   8   0  -2     3568.11     3452.50     97.88 o 
  10   0  -2     6207.69     6125.32    131.11 o 
  12   0  -2     3190.89     3001.02    113.81 o 
  14   0  -2     1440.70     1423.29     97.46 o 
  16   0  -2      427.81      346.93     88.10 o 
  18   0  -2      577.64      531.33     95.82 o 
  20   0  -2      226.08      364.87     97.88 o 
  22   0  -2      308.01      163.44     89.95 o 
 -19   1  -2       17.92       23.81     62.75 o 
 -17   1  -2       43.56       59.70     38.73 o 
 -15   1  -2      123.10      126.59     39.61 o 
 -13   1  -2      347.77      389.31     26.61 o 
 -11   1  -2       69.23       96.63     24.11 o 
  -9   1  -2      488.25      506.67     26.91 o 
  -7   1  -2     1132.65     1099.52     31.45 o 
  -5   1  -2      766.47      776.91     30.58 o 
  -3   1  -2     4600.09     4431.63     63.55 o 
  -1   1  -2     4414.97     4419.69     37.71 o 
   1   1  -2     1132.23     1048.85     19.29 o 
   3   1  -2     3599.69     3513.32     33.46 o 
   5   1  -2     4045.00     4151.38     67.72 o 
   7   1  -2      169.01      188.98     25.62 o 
   9   1  -2      530.48      582.60     61.56 o 
  11   1  -2      363.40      371.59     49.89 o 
  13   1  -2      409.46      413.80     54.46 o 
  15   1  -2       10.16       30.72     56.79 o 
  17   1  -2       49.32       22.76     55.63 o 
  19   1  -2      197.56      260.02     61.75 o 
  21   1  -2        5.38       28.95     59.96 o 
 -20   2  -2      502.95      691.27     85.61 o 
 -18   2  -2       61.41       49.52     65.87 o 
 -16   2  -2      417.90      461.57     42.75 o 
 -14   2  -2       78.96       49.76     37.68 o 
 -12   2  -2      666.91      632.81     41.88 o 
 -10   2  -2      972.69      921.27     42.63 o 
  -8   2  -2     4988.50     4995.99     45.96 o 
  -6   2  -2     1339.03     1300.93     27.37 o 
  -4   2  -2      424.11      379.07     24.89 o 
  -2   2  -2     3282.86     3191.40     63.21 o 
   0   2  -2       91.61       77.69     15.79 o 
   2   2  -2     1156.79     1129.51     23.74 o 
   4   2  -2     1541.82     1562.36     31.60 o 
   6   2  -2      410.83      414.82     26.08 o 
   8   2  -2     2528.09     2511.16     89.95 o 
  10   2  -2     1959.39     1916.63     62.63 o 
  12   2  -2     2378.46     2309.09     72.85 o 
  14   2  -2      586.51      500.73     57.41 o 
  16   2  -2      718.88      669.80     65.84 o 
  18   2  -2      597.87      699.29    109.26 o 
  20   2  -2      353.07      389.36     70.74 o 
  22   2  -2       44.65       92.32     73.17 o 
 -19   3  -2      378.90      451.80     81.80 o 
 -17   3  -2       17.23       35.66     68.78 o 
 -15   3  -2       98.75      131.96     35.16 o 
 -13   3  -2      359.53      300.64     46.35 o 
  -7   3  -2     2039.24     2053.34     65.77 o 
  -5   3  -2     1826.70     1892.34     55.87 o 
  -3   3  -2     6309.81     6526.69    194.84 o 
  -1   3  -2     2321.85     2296.31     30.54 o 
   1   3  -2     3090.64     3068.77     55.81 o 
   3   3  -2     2258.41     2262.68     53.00 o 
   5   3  -2     2191.64     2266.30     37.00 o 
   7   3  -2      224.90      224.66     60.21 o 
   9   3  -2      106.02      116.91     24.85 o 
  11   3  -2       61.37       66.08     61.80 o 
  13   3  -2      572.52      573.32     61.15 o 
  15   3  -2      322.50      278.08     57.24 o 
  17   3  -2      222.71      186.27     53.56 o 
  19   3  -2      309.77      282.87     63.86 o 
  21   3  -2        0.98       60.62     65.70 o 
 -20   4  -2      234.86      234.82     79.68 o 
 -18   4  -2       75.21      180.42     73.81 o 
  -6   4  -2      712.01      735.77     47.94 o 
  -4   4  -2     3321.88     3539.84    114.50 o 
  -2   4  -2     4106.99     4267.54     81.53 o 
   0   4  -2      615.90      595.98     27.27 o 
   2   4  -2     1479.52     1437.21     25.09 o 
   4   4  -2     2037.08     2052.95     42.41 o 
   6   4  -2      101.29       96.11     30.35 o 
   8   4  -2       85.34       88.17     35.46 o 
  10   4  -2      225.39      134.18     65.08 o 
  12   4  -2      955.06      926.89     24.22 o 
  14   4  -2     2629.71     2396.89    113.76 o 
  16   4  -2       44.46       46.16     52.48 o 
  18   4  -2      683.40      639.60     66.38 o 
  20   4  -2        8.16       47.19     63.51 o 
 -19   5  -2      152.97      250.21     85.50 o 
  -7   5  -2      430.60      425.29     39.63 o 
  -5   5  -2     1252.87     1256.37     33.59 o 
  -3   5  -2      875.48      872.27     22.98 o 
  -1   5  -2      446.72      455.25     33.63 o 
   1   5  -2      595.32      579.72     26.71 o 
   3   5  -2     1666.27     1596.58     32.68 o 
   5   5  -2     1153.87     1136.97     28.26 o 
   7   5  -2      587.78      615.48     40.19 o 
   9   5  -2     1532.54     1424.32     53.31 o 
  11   5  -2      128.28      128.21     43.94 o 
  13   5  -2      103.91       88.08     17.24 o 
  15   5  -2       54.53       15.71     47.60 o 
  17   5  -2       31.52       42.26     43.77 o 
  19   5  -2      599.68      543.61     53.55 o 
  -8   6  -2      472.92      473.44     45.87 o 
  -6   6  -2     3201.59     3101.34     65.56 o 
  -4   6  -2      393.31      467.46     31.64 o 
  -2   6  -2     3398.48     3410.59    121.67 o 
   0   6  -2     2509.51     2659.80     54.39 o 
   2   6  -2      841.30      823.45     37.99 o 
   4   6  -2      721.65      751.19     31.61 o 
   6   6  -2     2405.80     2443.32     37.53 o 
   8   6  -2       77.87       48.82     37.78 o 
  10   6  -2      965.29      925.45     53.40 o 
  12   6  -2       59.54       58.17     47.25 o 
  14   6  -2     1050.38      896.85     59.44 o 
  16   6  -2      282.02      253.79     55.67 o 
  18   6  -2      355.93      311.56     51.69 o 
  20   6  -2       25.08       43.46     51.08 o 
  -9   7  -2      321.17      280.69     48.10 o 
  -7   7  -2      742.00      766.46     49.42 o 
  -5   7  -2      572.46      487.78     38.52 o 
  -3   7  -2      528.81      502.43     30.42 o 
  -1   7  -2      391.13      304.13     58.25 o 
   1   7  -2     3568.72     3491.27     81.22 o 
   3   7  -2     1212.97     1297.99     68.41 o 
   5   7  -2      652.36      626.79     30.38 o 
   7   7  -2     1365.53     1312.46     32.14 o 
   9   7  -2      854.02      908.56     53.80 o 
  11   7  -2     2148.02     1961.25     69.55 o 
  13   7  -2      144.83      114.74     50.03 o 
  15   7  -2      140.07      170.31     51.48 o 
  17   7  -2      167.65      167.03     57.67 o 
  19   7  -2       80.15      100.22     54.55 o 
 -10   8  -2      276.86      273.86     48.78 o 
  -8   8  -2      103.06       73.17     42.01 o 
  -6   8  -2      478.51      480.69     44.18 o 
  -4   8  -2      240.92      233.92     36.35 o 
  -2   8  -2      178.80      181.43     30.89 o 
   0   8  -2      108.88       96.86     40.01 o 
   2   8  -2      798.42      805.66     48.97 o 
   4   8  -2      330.45      323.63     43.13 o 
   6   8  -2      333.72      317.41     28.98 o 
   8   8  -2      166.75      153.20     21.66 o 
  10   8  -2      106.26      123.40     46.53 o 
  12   8  -2       34.02       37.76     46.30 o 
  14   8  -2      193.96      157.50     49.50 o 
  16   8  -2      369.60      271.62     56.45 o 
  18   8  -2      117.57       97.49     58.47 o 
  -9   9  -2      420.83      473.55     50.58 o 
  -7   9  -2     1172.60     1238.47     59.63 o 
  -5   9  -2      311.45      284.13     42.59 o 
  -3   9  -2      344.76      331.42     36.05 o 
  -1   9  -2       81.73      127.04     68.89 o 
   1   9  -2     1207.88     1269.32     56.87 o 
   3   9  -2     2213.48     2183.62     68.48 o 
   5   9  -2      211.05      223.42     44.71 o 
   7   9  -2     1107.08     1028.00     40.10 o 
   9   9  -2      412.42      328.65     46.96 o 
  11   9  -2      714.80      695.11     58.99 o 
  13   9  -2        0.18       23.55     47.93 o 
  15   9  -2       70.21      111.09     55.50 o 
  17   9  -2       39.01       16.64     55.77 o 
  -4  10  -2      730.01      702.28     51.01 o 
  -2  10  -2       36.55       36.79     32.90 o 
   0  10  -2      209.51      212.11     48.27 o 
   2  10  -2      301.78      380.45     68.36 o 
   4  10  -2       69.36       79.35     44.44 o 
   6  10  -2      152.54      171.23     46.24 o 
   8  10  -2      479.65      532.40     53.67 o 
  10  10  -2      299.62      358.51     51.52 o 
  12  10  -2      351.51      330.81     54.11 o 
  14  10  -2        1.22        8.12     49.54 o 
  16  10  -2       18.16       35.43     55.80 o 
  -3  11  -2      143.87      106.77     76.03 o 
  -1  11  -2      175.45      227.60     38.07 o 
   1  11  -2      369.49      375.37     51.30 o 
   3  11  -2      368.87      394.63     52.53 o 
   5  11  -2      630.78      617.14     56.18 o 
   7  11  -2      469.89      469.89     54.84 o 
   9  11  -2       41.72       48.51     47.67 o 
  11  11  -2      311.85      289.78     56.10 o 
  13  11  -2       71.02       46.39     52.62 o 
  -2  12  -2       13.58       20.37     75.45 o 
   0  12  -2       31.38        0.00     77.83 o 
   2  12  -2       50.28       75.18     47.53 o 
   4  12  -2      190.94      244.40     53.96 o 
   6  12  -2      400.53      409.41     57.11 o 
   8  12  -2      274.13      256.63     53.08 o 
  10  12  -2      317.68      317.88     53.75 o 
  12  12  -2       65.98       53.39     83.23 o 
  -1  13  -2      401.77      467.30     93.33 o 
   1  13  -2       18.08       50.37     49.51 o 
   3  13  -2      147.43      215.02     54.88 o 
   5  13  -2      303.43      380.92     58.16 o 
   7  13  -2      232.99      300.11     91.53 o 
   9  13  -2      381.25      347.62     95.82 o 
  -2  14  -2        3.44        0.00     81.59 o 
   0  14  -2       28.80       98.84     89.42 o 
   2  14  -2      222.50      196.61     92.01 o 
   4  14  -2        0.70        0.00     80.21 o 
 -19   1  -1      148.17      105.40     61.48 o 
 -17   1  -1      448.71      545.91     42.46 o 
 -15   1  -1      153.02      232.94     37.88 o 
 -13   1  -1      398.85      381.64     48.10 o 
 -11   1  -1      453.97      454.02     22.88 o 
  -9   1  -1      985.88      980.92     24.90 o 
  -7   1  -1    17717.57    18111.39    149.42 o 
  -5   1  -1     2760.31     2860.62     90.27 o 
  -3   1  -1    33781.25    32278.25    295.98 o 
  -1   1  -1     7291.65     7177.21     31.58 o 
   1   1  -1    16157.65    15579.64    154.99 o 
   3   1  -1     4105.64     3966.00     55.53 o 
   5   1  -1     1239.37     1258.04     22.38 o 
   7   1  -1     5974.09     6215.51     94.32 o 
   9   1  -1     2868.60     2832.01    150.66 o 
  11   1  -1     1564.33     1443.01     60.59 o 
  13   1  -1      984.67      920.69     62.45 o 
  15   1  -1      988.77      920.02     72.35 o 
  17   1  -1      475.59      559.75     60.87 o 
  19   1  -1      250.59      339.56     61.50 o 
  21   1  -1      283.09      317.44     67.89 o 
 -20   2  -1       55.26       82.75     62.28 o 
 -18   2  -1       14.57       14.71     62.96 o 
 -16   2  -1       86.18       99.52     40.53 o 
 -14   2  -1      196.92      260.58     42.06 o 
 -12   2  -1       29.97       37.83     35.19 o 
 -10   2  -1     3578.52     3537.58     66.30 o 
  -8   2  -1       86.74       66.51     31.43 o 
  -6   2  -1     7631.52     7795.39    280.27 o 
  -4   2  -1    10636.64    10432.03    203.28 o 
  -2   2  -1     7048.69     6764.45    299.47 o 
   0   2  -1     5226.88     5039.01     59.77 o 
   2   2  -1    12819.97    12520.39     67.98 o 
   4   2  -1      945.85     1089.95     57.99 o 
   6   2  -1      408.33      398.16     31.87 o 
   8   2  -1     1099.33     1227.94     72.96 o 
  10   2  -1     1310.47     1352.28     76.56 o 
  12   2  -1      572.07      632.58     55.24 o 
  14   2  -1       44.71       72.38     51.00 o 
  16   2  -1      277.02      299.89     68.73 o 
  18   2  -1      347.24      257.64     56.66 o 
  20   2  -1       62.53      125.79     58.61 o 
  22   2  -1       13.28       55.02     59.19 o 
 -21   3  -1      401.33      414.23     83.65 o 
 -15   3  -1      207.49      178.52     36.93 o 
 -13   3  -1      759.27      749.63     42.91 o 
 -11   3  -1      852.79      855.56     40.58 o 
  -7   3  -1     4572.42     4738.52     64.54 o 
  -5   3  -1     2935.69     2994.83     46.49 o 
  -3   3  -1     4192.03     4196.95     81.74 o 
  -1   3  -1        0.54        8.88     22.89 o 
   1   3  -1     1100.62     1100.46     26.37 o 
   3   3  -1     1428.40     1428.71     37.77 o 
   5   3  -1      323.93      358.67     25.55 o 
   7   3  -1      753.70      713.02     67.62 o 
   9   3  -1       11.48       30.90     58.41 o 
  11   3  -1     1627.47     1585.46     89.37 o 
  13   3  -1      876.72      787.99     81.43 o 
  15   3  -1      723.92      630.44     62.20 o 
  17   3  -1      717.06      717.69     91.96 o 
  19   3  -1      505.56      557.28     70.09 o 
  21   3  -1      484.76      520.45    141.24 o 
 -10   4  -1     3555.09     3544.25     94.92 o 
  -8   4  -1     2222.53     2294.40     75.19 o 
  -6   4  -1     3681.83     3795.02     57.24 o 
  -4   4  -1     5421.98     5790.05    116.27 o 
  -2   4  -1     5141.95     5161.72     82.87 o 
   0   4  -1     2053.76     2109.96     31.79 o 
   2   4  -1      330.11      372.73     23.54 o 
   4   4  -1     1053.86     1094.74     47.82 o 
   6   4  -1      276.88      261.69     36.98 o 
   8   4  -1      559.27      654.93     43.32 o 
  10   4  -1      519.89      445.64     46.17 o 
  12   4  -1      765.47      842.12     85.19 o 
  14   4  -1      129.63      134.45     73.65 o 
  16   4  -1       63.94       72.05     54.86 o 
  18   4  -1      518.21      467.78     62.85 o 
  20   4  -1       70.81      129.83     62.77 o 
 -11   5  -1      516.84      542.49     67.57 o 
  -9   5  -1     1378.87     1394.45     69.89 o 
  -7   5  -1     5494.01     5615.42     99.42 o 
  -5   5  -1      384.26      400.85     41.32 o 
  -3   5  -1     5274.53     5543.48    125.35 o 
  -1   5  -1     1168.00     1234.75     34.04 o 
   1   5  -1     2355.86     2478.02     41.12 o 
   3   5  -1     1571.66     1509.49     44.05 o 
   5   5  -1      898.01      952.58     43.48 o 
   7   5  -1     1347.08     1352.38     65.32 o 
   9   5  -1     1545.61     1450.94     55.77 o 
  11   5  -1       66.02       76.43     44.43 o 
  13   5  -1      805.81      782.78     59.81 o 
  15   5  -1      367.27      318.38     54.69 o 
  17   5  -1     1759.43     1652.24    138.44 o 
  19   5  -1       96.91      137.45     49.73 o 
 -12   6  -1     1221.82     1400.54     83.76 o 
 -10   6  -1     1031.42     1076.35     68.31 o 
  -8   6  -1      373.49      383.65     53.12 o 
  -6   6  -1      648.56      635.19     48.94 o 
  -4   6  -1      741.64      713.65     46.56 o 
  -2   6  -1     3329.59     3310.41     77.05 o 
   0   6  -1      757.84      689.50     55.79 o 
   2   6  -1     1809.19     1726.75     50.39 o 
   4   6  -1     1307.81     1288.37     46.88 o 
   6   6  -1       16.55       11.61     37.41 o 
   8   6  -1      599.46      695.82     47.24 o 
  10   6  -1      713.26      683.48     52.71 o 
  12   6  -1      859.63      916.96     59.95 o 
  14   6  -1      966.86      960.25     76.75 o 
  16   6  -1       18.75        0.00     50.22 o 
  18   6  -1       68.44       92.22     56.30 o 
  20   6  -1       96.75       69.89     49.43 o 
 -13   7  -1       49.95       61.32     58.62 o 
 -11   7  -1      200.85      257.46     60.32 o 
  -9   7  -1       66.62       84.55     49.74 o 
  -7   7  -1      385.05      381.27     51.01 o 
  -5   7  -1       89.81       98.84     42.54 o 
  -3   7  -1      713.15      709.10     38.33 o 
  -1   7  -1      718.80      876.55     78.15 o 
   1   7  -1      954.40      899.22     46.09 o 
   3   7  -1     1060.43     1095.27     48.31 o 
   5   7  -1       99.26      111.31     38.91 o 
   7   7  -1      960.28      959.48     51.79 o 
   9   7  -1      483.73      522.94     51.35 o 
  11   7  -1      184.26      204.95     50.09 o 
  13   7  -1      267.62      254.33     50.37 o 
  15   7  -1      182.12      161.67     54.04 o 
  17   7  -1       66.07       40.22     54.69 o 
  19   7  -1       80.03       87.58     59.96 o 
 -14   8  -1      168.91      125.77     66.93 o 
 -12   8  -1      618.52      676.25     65.66 o 
 -10   8  -1      184.13      256.83     56.88 o 
  -8   8  -1     2669.90     2634.30     87.99 o 
  -6   8  -1      380.41      486.35     54.50 o 
  -4   8  -1     1144.23     1174.77     58.47 o 
  -2   8  -1      208.87      235.38     31.16 o 
   0   8  -1     1013.21      953.12     51.82 o 
   2   8  -1      431.65      403.03     44.26 o 
   4   8  -1      344.67      339.08     43.31 o 
   6   8  -1      357.40      363.88     46.09 o 
   8   8  -1      631.36      590.58     50.89 o 
  10   8  -1     1877.03     1908.64     70.93 o 
  12   8  -1       71.74       84.00     50.35 o 
  14   8  -1      340.09      317.70     56.22 o 
  16   8  -1      116.01      154.27     56.49 o 
  18   8  -1      116.72      139.98     61.17 o 
 -13   9  -1       67.43       96.67     62.75 o 
 -11   9  -1       34.22       90.90     54.23 o 
  -9   9  -1      290.73      319.05     56.61 o 
  -7   9  -1      302.48      332.65     55.24 o 
  -5   9  -1       17.31       31.69     45.08 o 
  -3   9  -1      118.53      138.17     37.51 o 
  -1   9  -1      711.98      650.46     53.74 o 
   1   9  -1      225.53      223.44     47.04 o 
   3   9  -1      693.47      694.31     74.74 o 
   5   9  -1      452.63      465.38     51.03 o 
   7   9  -1      243.37      228.82     60.26 o 
   9   9  -1       12.93       21.04     45.12 o 
  11   9  -1      101.53      174.54     49.16 o 
  13   9  -1       20.43       22.47     50.82 o 
  15   9  -1       81.12       45.33     56.58 o 
  17   9  -1       19.96        6.08     58.65 o 
 -10  10  -1      245.06      254.60     57.14 o 
  -8  10  -1     1683.11     1641.59     78.57 o 
  -6  10  -1       78.90       92.01     50.32 o 
  -4  10  -1      378.14      431.48     53.23 o 
  -2  10  -1      323.77      313.56     39.62 o 
   0  10  -1     1175.37     1223.29     65.43 o 
   2  10  -1      472.70      561.60     56.07 o 
   4  10  -1      129.83      148.42     47.06 o 
   6  10  -1      174.33      226.57     47.68 o 
   8  10  -1      483.03      476.13     52.40 o 
  10  10  -1      417.67      393.57     54.69 o 
  12  10  -1      128.75      114.09     56.67 o 
  14  10  -1      424.79      488.29     60.23 o 
  16  10  -1      280.10      239.60     59.80 o 
  -5  11  -1      743.94      658.05     63.65 o 
  -3  11  -1       94.86      113.97     41.97 o 
  -1  11  -1      704.33      719.16     57.74 o 
   1  11  -1      600.89      655.90     58.28 o 
   3  11  -1     1101.08     1133.99     62.63 o 
   5  11  -1       14.76       13.41     47.85 o 
   7  11  -1      224.69      215.37     49.91 o 
   9  11  -1      154.61      161.01     53.14 o 
  11  11  -1       66.48       53.27     51.83 o 
  13  11  -1      196.81      237.80     58.39 o 
  -2  12  -1      259.08      337.43     48.94 o 
   0  12  -1       76.83       87.13     52.86 o 
   2  12  -1      459.95      524.14     59.41 o 
   4  12  -1      189.86      209.15     52.04 o 
   6  12  -1       92.88      117.18     50.56 o 
   8  12  -1      293.04      378.55     59.10 o 
  10  12  -1      201.42      305.71     58.47 o 
  12  12  -1      506.98      556.62     61.41 o 
  -1  13  -1      571.95      637.46     90.74 o 
   1  13  -1       35.63       32.13     54.83 o 
   3  13  -1      144.22      143.84     55.26 o 
   5  13  -1        4.42       10.22     54.61 o 
   7  13  -1       23.73        4.36     51.52 o 
   9  13  -1      178.74      173.63     56.22 o 
   0  14  -1      129.39      117.39     57.97 o 
   2  14  -1      188.08      206.75     58.78 o 
   4  14  -1        5.78       47.08     57.00 o 
   6  14  -1       30.05        8.57     53.48 o 
 -18   0   0      197.16      222.49     52.17 o 
   2   0   0     1794.12     1783.24     30.79 o 
   4   0   0    30179.56    29303.81    427.75 o 
   6   0   0     5137.33     5196.90     85.50 o 
   8   0   0     7015.54     6990.35    119.21 o 
  10   0   0     3451.99     3405.78    102.28 o 
  12   0   0      158.95      178.36     61.38 o 
  14   0   0      286.14      375.50     78.68 o 
  16   0   0      453.87      522.70     88.94 o 
  18   0   0      202.55      233.65     79.31 o 
  20   0   0      211.02      220.32     93.97 o 
  22   0   0      183.50      121.64     84.60 o 
 -17   1   0      271.01      324.39     47.51 o 
 -15   1   0       75.37      172.17     44.29 o 
 -13   1   0       74.29       87.62     39.05 o 
  -7   1   0      259.04      253.80     32.82 o 
  -5   1   0    15444.84    15659.71    294.50 o 
  -3   1   0      836.17      889.25     27.03 o 
   3   1   0      838.53      884.06     27.53 o 
   5   1   0    15437.88    15406.42     94.09 o 
   7   1   0      260.07      299.53     40.17 o 
   9   1   0      768.26      740.43     47.16 o 
  11   1   0      883.09      953.96     51.72 o 
  13   1   0       73.20       70.19     48.03 o 
  15   1   0       75.87       60.83     55.58 o 
  17   1   0      269.14      266.14     57.41 o 
  19   1   0      100.57      133.32     61.27 o 
  21   1   0      226.14      250.80     65.65 o 
 -16   2   0      181.72      166.03     37.83 o 
 -14   2   0      421.28      421.17     39.47 o 
 -12   2   0      221.42      217.88     32.28 o 
 -10   2   0      948.17      914.64    119.50 o 
  -8   2   0     1744.42     1755.27     97.06 o 
  -6   2   0      151.04      190.38     15.05 o 
  -4   2   0    21900.37    22344.18    249.58 o 
  -2   2   0      265.89      280.81     17.78 o 
   0   2   0    24330.85    23876.14    299.65 o 
   2   2   0      262.49      271.19     15.35 o 
   4   2   0    21783.98    21958.16    106.78 o 
   6   2   0      145.57      183.68     36.02 o 
   8   2   0     1715.14     1760.54     77.14 o 
  10   2   0      969.69      902.28     72.75 o 
  12   2   0      232.82      200.74     63.81 o 
  14   2   0      421.33      334.09     55.36 o 
  16   2   0      191.09      145.06     51.14 o 
  18   2   0      367.05      429.53     63.80 o 
  20   2   0      472.79      437.89     62.94 o 
  22   2   0      638.14      710.54     78.94 o 
 -15   3   0      230.20      239.31     26.77 o 
 -13   3   0      284.56      261.85     24.13 o 
 -11   3   0     1410.88     1349.03    141.56 o 
  -9   3   0     1049.09     1141.86     71.16 o 
  -7   3   0      446.67      478.89     55.71 o 
  -5   3   0     1365.43     1469.43     52.51 o 
  -3   3   0     3163.33     3251.74     38.34 o 
  -1   3   0     4000.93     3937.41     58.04 o 
   1   3   0     4031.58     4061.26     35.59 o 
   3   3   0     3176.38     3250.98     31.11 o 
   5   3   0     1380.06     1409.36     61.73 o 
   7   3   0      445.95      427.55     31.04 o 
   9   3   0     1036.49     1118.47     73.44 o 
  11   3   0     1420.67     1458.58     84.66 o 
  13   3   0      284.81      297.99     69.10 o 
  15   3   0      235.13      236.43     54.39 o 
  17   3   0      363.09      302.48     58.84 o 
  19   3   0      144.82      123.73     57.32 o 
  21   3   0      136.60      193.62     61.73 o 
 -12   4   0      492.65      450.00     74.97 o 
 -10   4   0      928.84      891.22     72.12 o 
  -8   4   0     2127.92     2165.09     79.52 o 
  -6   4   0      553.96      590.58     52.91 o 
  -4   4   0     3675.40     3902.69     56.76 o 
  -2   4   0     1638.82     1761.24     27.84 o 
   0   4   0     8571.77     8628.79     68.95 o 
   2   4   0     1658.73     1709.26     55.74 o 
   4   4   0     3667.32     3858.96     49.81 o 
   6   4   0      545.34      508.12     28.81 o 
   8   4   0     2103.21     2175.81     59.52 o 
  10   4   0      929.59      890.42     54.44 o 
  12   4   0      499.38      490.01     54.27 o 
  14   4   0      256.61      214.17     54.87 o 
  16   4   0      215.30      179.77     56.28 o 
  18   4   0      135.21      132.69     47.89 o 
  20   4   0      884.36      901.84     63.44 o 
 -13   5   0       40.15       43.70     68.36 o 
 -11   5   0     1345.82     1396.36     85.71 o 
  -9   5   0     1126.53     1121.96     74.50 o 
  -7   5   0      617.49      646.93     56.83 o 
  -5   5   0       50.09        2.80     44.87 o 
  -3   5   0      261.20      307.35     31.35 o 
  -1   5   0     1435.26     1491.99     32.14 o 
   1   5   0     1434.61     1419.56     36.85 o 
   3   5   0      256.69      311.69     37.26 o 
   5   5   0       52.88       43.90     35.40 o 
   7   5   0      628.95      565.57     18.26 o 
   9   5   0     1132.15     1140.30     57.01 o 
  11   5   0     1356.94     1348.39     29.17 o 
  13   5   0       43.12       56.34     52.60 o 
  15   5   0      537.98      553.73     58.83 o 
  17   5   0      464.12      473.05     61.70 o 
  19   5   0      189.95      231.75     49.70 o 
 -16   6   0      270.27      225.13     73.97 o 
 -14   6   0      168.34      218.63     73.23 o 
 -12   6   0      551.57      519.53     77.35 o 
 -10   6   0      394.86      448.68     69.15 o 
  -8   6   0      407.44      393.65     60.53 o 
  -6   6   0      347.34      314.71     53.60 o 
  -4   6   0     2026.97     1929.43     68.52 o 
  -2   6   0     3838.86     4061.17    148.78 o 
   0   6   0      787.85      823.48     44.58 o 
   2   6   0     3835.57     4088.92     91.75 o 
   4   6   0     2008.84     1935.96     54.38 o 
   6   6   0      351.12      285.32     41.99 o 
   8   6   0      401.01      364.50     40.80 o 
  10   6   0      395.43      432.76     52.43 o 
  12   6   0      555.79      547.14     55.95 o 
  14   6   0      167.09      159.98     52.67 o 
  16   6   0      267.06      208.39     55.81 o 
  18   6   0       40.97       64.75     56.36 o 
  20   6   0      222.27      260.56     53.95 o 
 -15   7   0      372.63      378.20     75.71 o 
 -13   7   0      672.04      779.69     79.21 o 
 -11   7   0      518.81      601.75     75.45 o 
  -9   7   0      665.33      710.06     67.20 o 
  -7   7   0      676.98      734.66     68.20 o 
  -5   7   0      928.17      868.15     61.11 o 
  -3   7   0      146.96      162.84     31.61 o 
  -1   7   0     2019.02     1974.88     66.22 o 
   1   7   0     2032.81     1947.88     88.76 o 
   3   7   0      148.81      174.00     40.82 o 
   5   7   0      917.77      869.61     48.85 o 
   7   7   0      687.63      786.64     52.65 o 
   9   7   0      655.04      589.70     40.46 o 
  11   7   0      525.18      565.25     56.63 o 
  13   7   0      666.58      707.58     59.84 o 
  15   7   0      372.90      375.20     57.80 o 
  17   7   0      130.19      165.26     58.17 o 
  19   7   0       89.23      115.35     61.02 o 
 -16   8   0        4.13        0.00     71.01 o 
 -14   8   0      330.37      372.28     75.71 o 
 -12   8   0        9.45       20.26     60.26 o 
 -10   8   0      468.88      559.74     69.58 o 
  -8   8   0      421.93      355.03     66.67 o 
  -6   8   0      148.18      123.33     56.88 o 
  -4   8   0      219.76      203.23     53.81 o 
  -2   8   0      387.28      449.87     48.44 o 
   0   8   0        7.26       34.13     43.94 o 
   2   8   0      384.54      454.58     48.36 o 
   4   8   0      218.43      277.35     45.98 o 
   6   8   0      150.35      135.64     43.00 o 
   8   8   0      421.10      398.30     51.42 o 
  10   8   0      470.85      485.29     54.45 o 
  12   8   0        9.53       19.83     47.98 o 
  14   8   0      331.64      240.60     55.51 o 
  16   8   0        4.25       19.87     53.62 o 
  18   8   0       41.68       49.69     58.61 o 
 -17   9   0      401.18      493.92     88.52 o 
 -15   9   0      206.63      267.57     77.57 o 
 -13   9   0      322.73      344.50     72.38 o 
 -11   9   0       28.54        7.72     60.95 o 
  -9   9   0     1853.37     1774.66     91.01 o 
  -7   9   0      531.00      485.77     68.10 o 
  -5   9   0      644.43      647.36     66.40 o 
  -3   9   0      219.55      224.73     37.33 o 
  -1   9   0      946.03      837.06     57.37 o 
   1   9   0      959.66      904.04     57.20 o 
   3   9   0      229.86      198.18     48.90 o 
   5   9   0      651.40      668.74     55.55 o 
   7   9   0      517.00      458.23     53.10 o 
   9   9   0     1862.70     1715.63     83.62 o 
  11   9   0       26.52       32.36     49.57 o 
  13   9   0      332.31      315.94     58.35 o 
  15   9   0      203.53      262.10     58.64 o 
  17   9   0      405.47      385.69     62.14 o 
 -14  10   0       62.40       80.58     68.84 o 
 -12  10   0        4.53       20.05     62.28 o 
 -10  10   0      196.86      183.70     62.91 o 
  -8  10   0      261.96      221.11     62.01 o 
  -6  10   0      449.94      446.62     68.04 o 
  -4  10   0      212.51      202.01     59.63 o 
  -2  10   0     1081.55     1016.26     49.08 o 
   0  10   0      945.75      975.01     88.20 o 
   2  10   0     1078.50      942.41     60.44 o 
   4  10   0      213.79      216.27     52.63 o 
   6  10   0      448.78      422.33     52.75 o 
   8  10   0      263.72      269.30     51.53 o 
  10  10   0      196.18      202.93     51.09 o 
  12  10   0        4.62        0.00     52.53 o 
  14  10   0       62.92       93.55     54.65 o 
  16  10   0        0.14        0.00     61.16 o 
 -11  11   0      130.69      209.84     67.94 o 
  -9  11   0      301.70      374.71     69.74 o 
  -7  11   0       97.22       82.86     60.42 o 
  -5  11   0      532.78      559.53     69.26 o 
  -3  11   0       99.75       92.80     44.00 o 
  -1  11   0      307.54      291.05     55.08 o 
   1  11   0      314.39      327.67     53.23 o 
   3  11   0       99.26      147.17     52.71 o 
   5  11   0      535.18      574.91     59.20 o 
   7  11   0       97.85      106.15     49.16 o 
   9  11   0      297.72      390.24     57.76 o 
  11  11   0      131.69      162.00     54.86 o 
  13  11   0      197.43      177.56     69.42 o 
  -6  12   0      168.35      180.58     63.55 o 
  -4  12   0       11.10       31.59     59.21 o 
  -2  12   0      956.88      911.26     49.96 o 
   0  12   0      146.17      151.77     53.58 o 
   2  12   0      955.55      975.68     63.87 o 
   4  12   0       10.53       16.16     51.78 o 
   6  12   0      166.71      170.51     53.45 o 
   8  12   0       27.64       19.32     52.57 o 
  10  12   0       36.05       69.40     55.07 o 
  12  12   0      230.75      277.75     58.85 o 
  -3  13   0      168.03      220.00     66.19 o 
  -1  13   0      123.65      192.30     44.09 o 
   1  13   0      124.57      227.29     55.17 o 
   3  13   0      168.60      190.82     57.98 o 
   5  13   0      258.59      280.57     59.73 o 
   7  13   0      108.93      111.88     54.37 o 
   9  13   0       28.00       25.77     53.48 o 
   0  14   0      176.85      163.47     61.04 o 
   2  14   0      403.84      377.21     63.02 o 
   4  14   0       10.72       34.56     56.99 o 
   6  14   0      338.61      370.04     64.63 o 
 -11   1   1     1562.08     1642.02     90.11 o 
  -9   1   1     2852.29     2900.60     95.29 o 
  -7   1   1     6029.47     6702.22    273.68 o 
  -5   1   1     1211.42     1317.22     41.64 o 
  -3   1   1     4043.81     4048.45     53.50 o 
  -1   1   1    16201.46    15922.33    142.95 o 
   1   1   1     7369.34     7170.01     34.87 o 
   3   1   1    33804.62    32702.78    354.66 o 
   5   1   1     2714.09     2785.68     44.06 o 
   7   1   1    17623.67    18414.73    335.48 o 
   9   1   1     1007.51     1066.25     68.47 o 
  11   1   1      437.56      492.19     45.88 o 
  13   1   1      405.01      394.76     50.30 o 
  15   1   1      147.39      164.47     52.29 o 
  17   1   1      457.11      500.90     57.86 o 
  19   1   1      150.18      141.91     55.98 o 
  21   1   1      563.93      508.57     96.96 o 
 -16   2   1      273.58      272.12     34.97 o 
 -14   2   1       43.16       52.28     29.05 o 
 -12   2   1      573.40      761.91     84.55 o 
 -10   2   1     1321.98     1432.44     83.44 o 
  -8   2   1     1089.02     1269.85     74.13 o 
  -6   2   1      413.55      469.71     40.14 o 
  -4   2   1      942.27     1099.44     40.09 o 
  -2   2   1    12846.69    13006.50    106.76 o 
   0   2   1     5215.63     5093.76     74.86 o 
   2   2   1     7035.37     7035.25     50.25 o 
   4   2   1    10664.55    10598.44     41.54 o 
   6   2   1     7645.39     7859.46    111.59 o 
   8   2   1       84.62       62.78     32.04 o 
  10   2   1     3561.90     3480.65     97.62 o 
  12   2   1       29.41       35.34     62.86 o 
  14   2   1      198.72      191.34     49.32 o 
  16   2   1       84.81       77.65     49.69 o 
  18   2   1       14.02       50.76     51.64 o 
  20   2   1       53.99       83.61     57.87 o 
 -13   3   1      864.12      572.48    103.57 o 
 -11   3   1     1635.06     1611.86     91.85 o 
  -9   3   1        9.05        3.60     58.41 o 
  -7   3   1      735.86      721.91     65.45 o 
  -5   3   1      309.58      311.80     41.56 o 
  -3   3   1     1421.12     1445.72     32.98 o 
  -1   3   1     1094.78     1162.57     49.66 o 
   1   3   1        0.22        0.00     18.77 o 
   3   3   1     4247.71     4215.40     64.88 o 
   5   3   1     2970.26     3058.52     32.44 o 
   7   3   1     4551.72     4531.26     47.34 o 
   9   3   1     1179.68     1221.74     52.41 o 
  11   3   1      832.79      745.77     70.79 o 
  13   3   1      775.93      682.12     77.78 o 
  15   3   1      216.15      248.73     71.32 o 
  17   3   1      412.01      455.75     61.35 o 
  19   3   1      119.60      120.47     57.61 o 
  21   3   1      405.14      463.45     70.84 o 
 -16   4   1       66.56       68.62     75.61 o 
 -14   4   1      125.37      122.12     77.78 o 
 -12   4   1      754.47      737.62     85.29 o 
 -10   4   1      512.44      502.75     72.86 o 
  -8   4   1      556.47      593.71     66.19 o 
  -6   4   1      269.44      300.48     57.57 o 
  -4   4   1     1058.18     1124.56     42.41 o 
  -2   4   1      323.01      372.06     25.38 o 
   0   4   1     2076.92     2106.82     35.04 o 
   2   4   1     5153.98     5221.98     57.47 o 
   4   4   1     5454.07     5550.05     50.07 o 
   6   4   1     3660.45     3626.87     54.36 o 
   8   4   1     2244.38     2255.14     27.00 o 
  10   4   1     3550.53     3371.87     51.53 o 
  12   4   1      888.67      864.18     57.37 o 
  14   4   1      169.07      147.43     56.11 o 
  16   4   1      355.50      328.69     55.78 o 
  18   4   1      286.71      343.25     49.02 o 
  20   4   1      265.38      307.72     52.50 o 
 -17   5   1     1770.66     1908.37    116.56 o 
 -15   5   1      361.57      286.24     79.31 o 
 -13   5   1      801.61      738.79     88.57 o 
 -11   5   1       61.97       93.02     69.74 o 
  -9   5   1     1552.35     1515.14     84.60 o 
  -7   5   1     1344.70     1340.54     74.60 o 
  -5   5   1      913.05     1007.72     65.95 o 
  -3   5   1     1553.23     1589.12     45.45 o 
  -1   5   1     2377.96     2442.76     40.63 o 
   1   5   1     1152.15     1228.19     34.75 o 
   3   5   1     5279.60     5728.88    120.61 o 
   5   5   1      395.88      375.34     40.34 o 
   7   5   1     5467.36     5568.02     67.98 o 
   9   5   1     1374.05     1346.49     26.02 o 
  11   5   1      510.18      486.93     27.21 o 
  13   5   1      509.87      490.83     55.59 o 
  15   5   1       48.52       38.37     53.32 o 
  17   5   1      106.12      196.97     57.36 o 
  19   5   1      729.21      778.47     59.70 o 
 -18   6   1       68.63       99.21     80.74 o 
 -16   6   1       16.54        4.55     76.77 o 
 -14   6   1      972.85     1095.72     96.61 o 
 -12   6   1      862.19      960.11     91.27 o 
 -10   6   1      714.23      753.23     79.00 o 
  -8   6   1      592.63      630.43     70.32 o 
  -6   6   1       17.84        0.00     55.13 o 
  -4   6   1     1283.65     1425.97     53.88 o 
  -2   6   1     1816.29     1761.29     69.95 o 
   0   6   1      776.19      780.63     32.79 o 
   2   6   1     3345.89     3245.06     63.09 o 
   4   6   1      750.06      705.07     44.65 o 
   6   6   1      641.40      609.10     45.15 o 
   8   6   1      373.94      358.42     25.62 o 
  10   6   1     1037.80     1046.08     24.61 o 
  12   6   1     1212.19     1206.65     66.44 o 
  14   6   1     1061.49     1073.37     65.52 o 
  16   6   1       96.94      145.16     54.40 o 
  18   6   1       42.46      105.70     57.83 o 
 -17   7   1       66.70       90.79     79.79 o 
 -15   7   1      179.87      174.55     79.37 o 
 -13   7   1      268.09      218.15     75.87 o 
 -11   7   1      184.52      143.86     73.86 o 
  -9   7   1      489.01      544.45     73.55 o 
  -7   7   1      950.98      940.90     76.67 o 
  -5   7   1      101.79       96.77     56.88 o 
  -3   7   1     1050.95     1072.27     57.33 o 
  -1   7   1      963.45      936.43     52.35 o 
   1   7   1      723.01      795.48     48.22 o 
   3   7   1      717.77      721.09     45.78 o 
   5   7   1       89.41      104.42     38.69 o 
   7   7   1      379.45      374.65     46.31 o 
   9   7   1       64.65       64.86     22.85 o 
  11   7   1      200.27      176.97     51.64 o 
  13   7   1       51.02       41.94     48.75 o 
  15   7   1       27.37        0.00     53.32 o 
  17   7   1       34.94       71.94     86.67 o 
  19   7   1       46.46       79.97     63.98 o 
 -18   8   1      117.45      106.35     83.65 o 
 -16   8   1      121.05      137.88     82.12 o 
 -14   8   1      341.61      372.28     79.37 o 
 -12   8   1       73.76      109.31     70.37 o 
 -10   8   1     1862.22     2003.03    101.32 o 
  -8   8   1      641.22      618.47     74.60 o 
  -6   8   1      357.28      404.98     66.14 o 
  -4   8   1      348.69      373.81     48.48 o 
  -2   8   1      420.73      422.97     50.28 o 
   0   8   1     1016.46      915.70     53.43 o 
   2   8   1      219.09      242.39     45.42 o 
   4   8   1     1144.63     1118.57     56.45 o 
   6   8   1      381.72      491.20     50.78 o 
   8   8   1     2669.38     2643.81     75.97 o 
  10   8   1      191.46      178.32     48.96 o 
  12   8   1      614.18      638.23     59.70 o 
  14   8   1      165.15      167.47     53.73 o 
  16   8   1      120.74      194.18     57.07 o 
  18   8   1      116.55      134.98     63.68 o 
 -17   9   1       19.83       63.28     80.90 o 
 -15   9   1       81.46      102.22     79.89 o 
 -13   9   1       20.40       83.86     72.70 o 
 -11   9   1      101.24      118.47     70.58 o 
  -9   9   1       12.88       22.49     67.78 o 
  -7   9   1      242.83      249.21     69.00 o 
  -5   9   1      452.48      505.24     69.63 o 
  -3   9   1      692.19      634.22     87.28 o 
  -1   9   1      225.65      258.63     88.94 o 
   1   9   1      710.40      660.89     53.60 o 
   3   9   1      118.76      119.49     46.93 o 
   5   9   1       17.24       15.00     47.26 o 
   7   9   1      303.04      319.21     50.89 o 
   9   9   1      290.80      264.53     52.59 o 
  11   9   1       33.96       59.89     49.76 o 
  13   9   1       67.89       34.64     53.20 o 
  15   9   1       18.96       12.19     54.01 o 
  17   9   1       83.64       96.16     60.30 o 
 -16  10   1      284.76      279.15     86.51 o 
 -14  10   1      419.30      384.82     87.67 o 
 -12  10   1      128.45      142.38     75.98 o 
 -10  10   1      412.10      451.32     77.25 o 
  -8  10   1      492.56      443.02     73.33 o 
  -6  10   1      168.66      188.15     63.86 o 
  -4  10   1      124.51      151.07     49.97 o 
  -2  10   1      460.18      531.34     56.39 o 
   0  10   1     1178.84     1152.00     92.86 o 
   2  10   1      335.07      385.36     55.13 o 
   4  10   1      388.23      457.43     56.86 o 
   6  10   1       82.05       91.09     46.86 o 
   8  10   1     1684.75     1698.36     72.59 o 
  10  10   1      246.04      271.49     53.35 o 
  12  10   1      656.42      608.84     59.98 o 
  14  10   1        9.65       24.79     52.52 o 
 -13  11   1      196.99      223.65     81.27 o 
 -11  11   1       66.86       62.33     71.11 o 
  -9  11   1      151.84      208.52     71.59 o 
  -7  11   1      222.25      275.72     72.80 o 
  -5  11   1       13.97       15.29     63.76 o 
  -3  11   1     1106.87     1110.01     69.68 o 
  -1  11   1      601.53      556.93     59.28 o 
   1  11   1      700.44      666.43     58.17 o 
   3  11   1       94.79       94.28     50.33 o 
   5  11   1      741.96      736.29     60.50 o 
   7  11   1      367.70      382.02     55.26 o 
   9  11   1       56.13       36.94     51.16 o 
  11  11   1       38.66       82.96     52.54 o 
  13  11   1       12.66       19.26     52.63 o 
 -10  12   1      202.74      280.64     75.77 o 
  -8  12   1      289.67      362.75     77.41 o 
  -6  12   1       92.02      167.83     71.27 o 
  -4  12   1      189.16      212.22     69.26 o 
  -2  12   1      466.76      498.35     59.13 o 
   0  12   1       73.57       99.75     52.46 o 
   2  12   1      254.21      276.79     55.15 o 
   4  12   1      252.55      295.67     55.97 o 
   6  12   1       67.92       74.61     52.46 o 
   8  12   1      439.72      453.34     59.50 o 
  10  12   1       95.39       54.34     53.85 o 
  12  12   1      174.12      254.78     60.07 o 
  -7  13   1       24.67       47.57     72.38 o 
  -5  13   1        4.18       24.60     70.16 o 
  -3  13   1      144.48      137.44     54.37 o 
  -1  13   1       36.86       14.95     43.66 o 
   1  13   1      572.82      525.62     60.88 o 
   3  13   1      157.20      110.96     56.34 o 
   5  13   1      137.42      130.77     57.14 o 
   7  13   1       34.46       70.01     56.68 o 
   9  13   1       70.38       90.80     59.31 o 
  -4  14   1        6.31       12.06     67.99 o 
  -2  14   1      185.99      177.35     57.33 o 
   0  14   1      130.02      190.99     61.67 o 
   2  14   1      146.44      136.67     61.65 o 
   4  14   1      117.45      161.79     61.94 o 
 -14   0   2     1465.12     1390.48     38.47 o 
 -12   0   2     3189.26     3039.27     55.34 o 
 -10   0   2     6200.92     6399.63    146.38 o 
  -8   0   2     3583.06     3594.01     99.02 o 
  -6   0   2     2524.51     2890.06    109.19 o 
  -4   0   2     1266.06     1247.34     40.51 o 
  -2   0   2    32497.09    32564.62    531.97 o 
   0   0   2     4701.29     4668.89     73.23 o 
   2   0   2     3546.43     3655.28     45.38 o 
   4   0   2     3228.65     3515.62     70.79 o 
   6   0   2     4274.97     4425.73     79.00 o 
   8   0   2     1704.08     1752.97     66.35 o 
  10   0   2      576.10      510.53     58.04 o 
  12   0   2     2019.89     1847.68     89.15 o 
  14   0   2      198.49      202.49     70.00 o 
  16   0   2      704.74      805.29     85.56 o 
  18   0   2       92.01       77.83     75.82 o 
  20   0   2      204.18      211.43     88.15 o 
 -13   1   2      407.85      431.36     34.41 o 
 -11   1   2      364.59      418.64     34.46 o 
  -9   1   2      533.33      587.57     36.34 o 
  -7   1   2      168.79      201.42     27.62 o 
  -5   1   2     4046.44     4327.92     82.10 o 
  -3   1   2     3609.35     3609.38     35.49 o 
  -1   1   2     1130.25     1097.43     17.48 o 
   1   1   2     4415.14     4393.44     50.86 o 
   3   1   2     4588.81     4487.25     52.84 o 
   5   1   2      766.13      777.79     48.23 o 
   7   1   2     1136.51     1147.90     37.96 o 
   9   1   2      488.02      468.36     53.86 o 
  11   1   2       68.67      108.12     39.91 o 
  13   1   2      345.05      351.08     49.94 o 
  15   1   2      123.01      106.98     49.28 o 
  17   1   2       43.52       31.95     49.57 o 
  19   1   2       17.48       55.26     54.91 o 
  21   1   2        8.96       62.96     61.26 o 
 -14   2   2      580.45      537.46     89.84 o 
 -12   2   2     2375.21     2527.79    113.49 o 
 -10   2   2     1938.67     2062.39     98.25 o 
  -8   2   2     2522.98     2725.78     96.77 o 
  -6   2   2      395.60      402.75     22.57 o 
  -4   2   2     1503.45     1564.35     39.92 o 
  -2   2   2     1167.11     1165.91     23.54 o 
   0   2   2       84.21       88.45     18.82 o 
   2   2   2     3255.51     3199.86     67.37 o 
   4   2   2      435.30      404.49     15.85 o 
   6   2   2     1367.72     1383.03     23.96 o 
   8   2   2     5023.02     5047.94     57.25 o 
  10   2   2      979.17      911.06     64.82 o 
  12   2   2      662.70      579.63     68.36 o 
  14   2   2       79.83       68.84     49.26 o 
  16   2   2      413.59      461.00     55.03 o 
  18   2   2       62.46       98.02     52.09 o 
  20   2   2      502.67      532.91     67.25 o 
 -17   3   2      227.35      301.17     92.65 o 
 -15   3   2      316.42      302.81     86.51 o 
 -13   3   2      572.76      533.55     44.47 o 
 -11   3   2       63.94       71.93     19.92 o 
  -9   3   2      109.67       98.71     12.09 o 
  -7   3   2      231.04      265.34     17.85 o 
  -5   3   2     2193.90     2340.51    110.21 o 
  -3   3   2     2237.28     2398.66     42.16 o 
  -1   3   2     3101.76     3077.06    108.13 o 
   1   3   2     2305.84     2289.83     44.66 o 
   3   3   2     6345.59     6431.07     80.55 o 
   5   3   2     1805.74     1844.65     23.11 o 
   7   3   2     2053.09     2006.61     37.90 o 
   9   3   2     3638.13     3590.45     50.71 o 
  11   3   2     1095.45     1065.07     57.96 o 
  13   3   2      353.70      349.47     53.82 o 
  15   3   2       97.78      121.18     52.94 o 
  17   3   2       15.89        8.98     42.70 o 
  19   3   2      380.77      406.68     52.99 o 
 -18   4   2      695.47      837.09    103.44 o 
 -16   4   2       46.50       58.78     83.55 o 
 -14   4   2     2629.31     2618.90    122.80 o 
 -12   4   2      944.59     1023.29     97.14 o 
 -10   4   2      226.99      187.46     72.17 o 
  -8   4   2       82.11      103.70     66.56 o 
  -6   4   2      107.96       93.86     57.35 o 
  -4   4   2     2020.22     2142.76     57.41 o 
  -2   4   2     1473.63     1547.60     37.27 o 
   0   4   2      603.17      594.06     24.74 o 
   2   4   2     4126.26     4345.85     76.64 o 
   4   4   2     3330.87     3461.96    109.91 o 
   6   4   2      719.55      717.70     20.70 o 
   8   4   2      817.55      823.35     22.88 o 
  10   4   2     4721.77     4721.11     46.61 o 
  12   4   2     1061.79     1071.95     60.28 o 
  14   4   2      811.35      837.89     63.23 o 
  16   4   2      163.64      184.44     53.72 o 
  18   4   2       74.75       61.65     46.46 o 
  20   4   2      239.32      268.98     51.95 o 
 -19   5   2      594.20      741.22    105.24 o 
 -17   5   2       28.95       52.75     86.56 o 
 -15   5   2       51.70      117.51     79.10 o 
 -13   5   2      107.30      101.06     84.55 o 
 -11   5   2      127.22      194.13     79.26 o 
  -9   5   2     1542.18     1659.85     93.97 o 
  -7   5   2      583.06      544.71     69.15 o 
  -5   5   2     1171.01     1152.17     74.97 o 
  -3   5   2     1641.22     1646.54     35.94 o 
  -1   5   2      607.52      587.34     26.16 o 
   1   5   2      444.27      439.46     25.63 o 
   3   5   2      888.86      974.19     32.66 o 
   5   5   2     1245.97     1202.17     45.05 o 
   7   5   2      429.81      446.78     20.49 o 
   9   5   2      378.50      336.33     21.19 o 
  11   5   2     1755.47     1723.59     33.32 o 
  13   5   2      427.57      416.50     55.13 o 
  15   5   2      491.12      459.86     56.37 o 
  17   5   2      538.18      497.79     61.60 o 
  19   5   2      151.84      166.77     47.37 o 
 -20   6   2       24.01       16.30     88.36 o 
 -18   6   2      361.03      354.29     92.01 o 
 -16   6   2      283.96      199.58     86.24 o 
 -14   6   2     1051.64     1073.97     99.10 o 
 -12   6   2       57.41       98.89     79.95 o 
 -10   6   2      963.97      862.38     87.73 o 
  -8   6   2       76.34       81.01     67.67 o 
  -6   6   2     2420.40     2579.85     97.83 o 
  -4   6   2      711.04      785.36     44.47 o 
  -2   6   2      849.06      901.46     38.28 o 
   0   6   2     2488.81     2640.40     43.19 o 
   2   6   2     3412.60     3628.15     49.83 o 
   4   6   2      396.81      433.21     40.10 o 
   6   6   2     3183.84     3178.07     70.50 o 
   8   6   2      480.68      428.89     24.56 o 
  10   6   2     2792.83     2791.94     68.61 o 
  12   6   2     1190.68     1147.95     90.26 o 
  14   6   2     1296.79     1302.19     69.28 o 
  16   6   2       91.33      101.70     52.78 o 
  18   6   2       72.87       98.37     55.73 o 
 -19   7   2       81.73      139.58     93.76 o 
 -17   7   2      161.24      153.28     87.09 o 
 -15   7   2      139.50      185.72     84.13 o 
 -13   7   2      148.42      124.92     78.31 o 
 -11   7   2     2167.35     2154.77    112.33 o 
  -9   7   2      867.42      875.24     86.30 o 
  -7   7   2     1364.15     1333.92     90.00 o 
  -5   7   2      645.30      691.86     53.96 o 
  -3   7   2     1210.20     1263.65     42.84 o 
  -1   7   2     3574.75     3524.84     52.54 o 
   1   7   2      387.22      320.00     63.36 o 
   3   7   2      518.02      516.74     44.60 o 
   5   7   2      568.94      535.85     45.73 o 
   7   7   2      741.76      777.15     52.28 o 
   9   7   2      325.77      378.78     52.68 o 
  11   7   2      587.15      655.82     57.87 o 
  13   7   2      829.01      739.89     61.06 o 
  15   7   2      520.70      583.05     62.84 o 
  17   7   2      148.54      128.57     63.60 o 
 -18   8   2      118.11       46.83     88.78 o 
 -16   8   2      369.08      387.14     93.97 o 
 -14   8   2      192.77      173.12     81.80 o 
 -12   8   2       34.09       93.02     75.87 o 
 -10   8   2      107.98       95.24     75.93 o 
  -8   8   2      165.33      166.09     74.23 o 
  -6   8   2      333.85      335.93     71.69 o 
  -4   8   2      328.07      333.89     54.56 o 
  -2   8   2      801.97      896.78     92.75 o 
   0   8   2      107.40       84.20     44.02 o 
   2   8   2      179.01      166.88     42.68 o 
   4   8   2      240.58      245.13     45.36 o 
   6   8   2      480.54      464.53     50.13 o 
   8   8   2      103.78      115.64     46.91 o 
  10   8   2      274.86      249.62     50.26 o 
  12   8   2      105.61       86.34     50.91 o 
  14   8   2       39.83       39.61     50.43 o 
  16   8   2       94.69       85.77     54.14 o 
 -17   9   2       38.20      139.74     87.41 o 
 -15   9   2       72.85       82.22     82.38 o 
 -13   9   2        0.43        8.20     77.09 o 
 -11   9   2      707.83      723.97     87.73 o 
  -9   9   2      421.95      436.30     80.26 o 
  -7   9   2     1110.34      982.33     88.57 o 
  -5   9   2      220.78      187.05     52.96 o 
  -3   9   2     2189.03     2203.98     86.83 o 
  -1   9   2     1209.04     1193.57     60.91 o 
   1   9   2       84.96       71.19     44.99 o 
   3   9   2      339.70      318.67     51.36 o 
   5   9   2      319.54      261.03     51.27 o 
   7   9   2     1168.36     1072.93     61.20 o 
   9   9   2      430.48      430.85     52.15 o 
  11   9   2      918.62      902.76     62.15 o 
  13   9   2       82.03      112.17     53.52 o 
  15   9   2      232.39      219.51     57.60 o 
 -16  10   2       18.54        0.00     85.45 o 
 -14  10   2        1.15       34.97     80.74 o 
 -12  10   2      352.77      304.92     83.49 o 
 -10  10   2      301.24      359.47     81.64 o 
  -8  10   2      478.72      563.44     83.23 o 
  -6  10   2      151.50      153.81     70.48 o 
  -4  10   2       68.92       22.48     51.38 o 
  -2  10   2      300.93      338.04     92.91 o 
   0  10   2      211.35      256.02     50.47 o 
   2  10   2       36.14       59.35     48.10 o 
   4  10   2      729.34      670.66     57.77 o 
   6  10   2      372.05      324.69     51.84 o 
   8  10   2      190.68      188.32     50.83 o 
  10  10   2      393.04      318.96     53.05 o 
  12  10   2       72.88       66.47     51.37 o 
  14  10   2       27.22       32.66     53.62 o 
 -13  11   2       70.46       33.07     80.05 o 
 -11  11   2      313.19      331.06     84.34 o 
  -9  11   2       43.98      100.11     74.60 o 
  -7  11   2      476.07      507.89     82.43 o 
  -5  11   2      626.92      556.30     79.47 o 
  -3  11   2      367.45      395.20     60.53 o 
  -1  11   2      361.43      439.87     57.49 o 
   1  11   2      177.95      197.23     49.75 o 
   3  11   2      143.86      183.22     51.75 o 
   5  11   2       73.12       48.80     48.18 o 
   7  11   2       62.19       97.72     52.71 o 
   9  11   2      270.36      255.51     54.10 o 
  11  11   2      406.96      392.40     66.35 o 
  13  11   2      190.35      152.87     56.98 o 
 -12  12   2       67.65       22.12     82.12 o 
 -10  12   2      319.82      257.09     82.86 o 
  -8  12   2      271.51      345.35     82.86 o 
  -6  12   2      396.70      444.23     82.54 o 
  -4  12   2      188.46      210.06     57.29 o 
  -2  12   2       51.94       85.71     54.21 o 
   0  12   2       32.09       68.54     52.06 o 
   2  12   2       14.48       64.28     52.85 o 
   4  12   2      266.83      264.85     53.59 o 
   6  12   2        4.82       17.19     54.00 o 
   8  12   2       42.46        0.00     50.99 o 
  10  12   2      101.05      147.19     58.17 o 
  -9  13   2      386.20      393.39     89.00 o 
  -7  13   2      231.66      253.02     84.39 o 
  -5  13   2      299.30      290.42     82.17 o 
  -3  13   2      146.31      189.18     60.02 o 
  -1  13   2       17.14       45.75     55.82 o 
   1  13   2      402.68      396.67     60.65 o 
   3  13   2       58.59       72.00     54.46 o 
   5  13   2       41.13       51.39     54.37 o 
   7  13   2       25.46       44.96     53.77 o 
  -4  14   2        0.96        3.60     76.24 o 
  -2  14   2      218.70      203.46     62.02 o 
   0  14   2       30.09        0.00     86.19 o 
   2  14   2        3.08       34.24     54.53 o 
   4  14   2      106.51      174.83     57.74 o 
 -15   1   3      806.24      773.97     96.72 o 
 -13   1   3      570.95      567.43     40.77 o 
 -11   1   3     2889.89     2991.89     79.25 o 
  -9   1   3     2672.01     2751.95     54.05 o 
  -7   1   3     3216.48     3456.60     52.21 o 
  -5   1   3     1267.89     1367.53     46.82 o 
  -3   1   3     2884.54     3003.86     28.62 o 
  -1   1   3      436.50      429.89     15.88 o 
   1   1   3     4709.03     4789.30     78.91 o 
   3   1   3      281.40      234.98     13.26 o 
   5   1   3     4228.60     4262.27     44.91 o 
   7   1   3      258.64      236.05     31.84 o 
   9   1   3     2119.20     1913.66     69.74 o 
  11   1   3      408.80      387.13     43.97 o 
  13   1   3      715.54      674.95     52.36 o 
  15   1   3      711.79      761.14     56.56 o 
  17   1   3      566.49      556.63     58.27 o 
  19   1   3      605.01      653.19     63.69 o 
 -16   2   3       75.90       80.26     90.79 o 
 -14   2   3      731.15      749.21    100.79 o 
 -12   2   3      655.61      721.01     90.85 o 
 -10   2   3      229.72      206.51     78.47 o 
  -8   2   3     1017.98     1076.76     33.67 o 
  -6   2   3     2625.40     2866.63     48.51 o 
  -4   2   3     1113.88     1175.02     23.31 o 
  -2   2   3     7688.69     7967.16     77.96 o 
   0   2   3     1968.40     1976.00     53.73 o 
   2   2   3     2113.03     2199.34     70.32 o 
   4   2   3     1237.28     1280.85     21.83 o 
   6   2   3      104.10      147.31     28.99 o 
   8   2   3      250.54      270.97     26.29 o 
  10   2   3       60.84       59.72     38.80 o 
  12   2   3       41.93       44.39     43.51 o 
  14   2   3      287.40      309.31     42.68 o 
  16   2   3      100.13       86.70     40.52 o 
  18   2   3       24.55        0.00     43.65 o 
  20   2   3      104.65      114.60     49.29 o 
 -17   3   3      293.82      349.26     90.05 o 
 -15   3   3      530.56      575.93     94.44 o 
 -13   3   3      846.73      904.24     30.72 o 
 -11   3   3     1238.53     1237.29     34.99 o 
  -9   3   3      346.47      336.94     27.23 o 
  -7   3   3      709.62      718.90     32.45 o 
  -5   3   3     3303.57     3446.89     95.13 o 
  -3   3   3      252.67      321.24     23.46 o 
  -1   3   3      685.34      715.28     29.32 o 
   1   3   3     5509.42     5818.26    112.53 o 
   3   3   3       60.91       71.67     15.58 o 
   5   3   3     1094.52     1065.58     25.54 o 
   7   3   3       71.92       72.59     18.89 o 
   9   3   3      949.53      906.01     36.06 o 
  11   3   3     1601.76     1641.67     62.60 o 
  13   3   3      905.33      953.84     60.42 o 
  15   3   3      814.63      880.62     80.74 o 
  17   3   3       85.42      133.17     45.78 o 
  19   3   3      299.84      368.14     50.61 o 
 -18   4   3      170.61      161.91     95.77 o 
 -16   4   3      259.75      318.94     92.75 o 
 -14   4   3       20.72        0.00     84.07 o 
 -12   4   3      233.31      284.87     90.21 o 
 -10   4   3     1729.25     1708.43     50.42 o 
  -8   4   3      228.51      210.50     24.72 o 
  -6   4   3     2279.66     2310.96     94.23 o 
  -4   4   3      691.88      800.47     48.89 o 
  -2   4   3     2941.29     2991.01     67.35 o 
   0   4   3     5423.36     5529.37    116.24 o 
   2   4   3     4058.31     4198.80    108.84 o 
   4   4   3     1933.44     1987.39     43.83 o 
   6   4   3     1638.23     1627.01     30.85 o 
   8   4   3      652.44      635.74     29.70 o 
  10   4   3      399.67      383.53     44.54 o 
  12   4   3      772.08      765.44     56.74 o 
  14   4   3       43.91      119.68     48.12 o 
  16   4   3      232.97      207.94     52.43 o 
  18   4   3      586.30      654.19     54.69 o 
 -19   5   3      449.26      395.19    100.32 o 
 -17   5   3      113.56      108.62     93.18 o 
 -15   5   3      117.46      136.03     80.79 o 
 -13   5   3      367.82      256.35     88.10 o 
 -11   5   3     1963.72     1834.77    106.61 o 
  -9   5   3      689.25      743.18     84.76 o 
  -7   5   3      686.32      534.71     75.40 o 
  -5   5   3      103.25      103.08     46.32 o 
  -3   5   3      401.05      405.21     22.84 o 
  -1   5   3     3703.00     3731.11    209.15 o 
   1   5   3     1741.12     1831.40     32.66 o 
   3   5   3       76.76      112.21     21.70 o 
   5   5   3     1292.85     1253.69     43.62 o 
   7   5   3       53.49       64.86     21.36 o 
   9   5   3     3671.40     3343.35    140.77 o 
  11   5   3     3453.73     3332.93     79.89 o 
  13   5   3      926.72     1059.87     60.80 o 
  15   5   3      302.03      349.40     53.82 o 
  17   5   3     1244.67     1109.42    105.29 o 
  19   5   3      293.58      311.13     52.36 o 
 -18   6   3       52.59       18.99     85.34 o 
 -16   6   3      284.35      325.13     96.98 o 
 -14   6   3      250.59      194.82     90.69 o 
 -12   6   3       50.67       72.70     79.21 o 
 -10   6   3      518.10      535.45     90.21 o 
  -8   6   3     1051.69     1017.20     88.25 o 
  -6   6   3     1613.45     1776.30     94.44 o 
  -4   6   3     1786.40     1877.22     66.97 o 
  -2   6   3     2778.08     2829.11     48.52 o 
   0   6   3     1407.86     1358.12     32.67 o 
   2   6   3      888.82      810.52     30.50 o 
   4   6   3     1325.91     1337.72     48.24 o 
   6   6   3      378.02      377.53     41.84 o 
   8   6   3      129.68      139.00     24.65 o 
  10   6   3      304.93      329.24     49.00 o 
  12   6   3       59.21       68.93     47.15 o 
  14   6   3      130.12      148.31     49.64 o 
  16   6   3      555.75      550.69     62.97 o 
  18   6   3      194.65      182.23     60.42 o 
 -19   7   3       36.28        2.43     93.02 o 
 -17   7   3       51.36       68.52     94.34 o 
 -15   7   3      289.05      229.42     92.75 o 
 -13   7   3      136.42      131.96     82.59 o 
 -11   7   3      325.25      459.10     87.25 o 
  -9   7   3      192.70      239.05     85.03 o 
  -7   7   3      163.27      139.79     74.44 o 
  -5   7   3      837.54      887.22     62.30 o 
  -3   7   3       52.52       51.72     25.91 o 
  -1   7   3      549.54      530.71     34.64 o 
   1   7   3      773.58      754.32     35.32 o 
   3   7   3       37.39       29.16     35.94 o 
   5   7   3      258.03      219.91     41.50 o 
   7   7   3       13.05       29.24     39.97 o 
   9   7   3     1254.27     1264.74     60.16 o 
  11   7   3      571.16      600.34     76.75 o 
  13   7   3      174.21      192.58     52.01 o 
  15   7   3      461.32      423.54     59.40 o 
  17   7   3      165.24      212.29     57.66 o 
 -18   8   3       31.16       24.60     91.27 o 
 -16   8   3      202.56      156.56     89.89 o 
 -14   8   3        4.90       38.89     82.54 o 
 -12   8   3      624.30      668.10     93.28 o 
 -10   8   3      223.92      275.72     82.22 o 
  -8   8   3     1148.78     1240.06    101.22 o 
  -6   8   3      391.17      372.59     83.76 o 
  -4   8   3     2330.37     2425.72    119.68 o 
  -2   8   3      468.22      435.37     37.28 o 
   0   8   3     2115.31     2112.96     66.26 o 
   2   8   3      686.03      721.72     51.62 o 
   4   8   3     1685.07     1789.22     82.20 o 
   6   8   3      434.94      374.95     48.37 o 
   8   8   3       52.83       49.71     42.27 o 
  10   8   3      153.35      125.63     45.66 o 
  12   8   3       25.64       64.72     48.76 o 
  14   8   3       63.39       39.89     51.99 o 
  16   8   3       13.21        6.32     51.61 o 
 -15   9   3       26.58       31.80     86.14 o 
 -13   9   3      294.56      419.31     91.64 o 
 -11   9   3      109.92      108.57     81.59 o 
  -9   9   3      334.86      330.48     81.48 o 
  -7   9   3      199.67      268.15     78.57 o 
  -5   9   3       26.39       30.15     55.23 o 
  -3   9   3      359.01      387.48     59.58 o 
  -1   9   3      333.53      372.86     94.13 o 
   1   9   3      195.60      167.69     46.10 o 
   3   9   3      314.72      317.05     47.83 o 
   5   9   3      290.76      343.48     48.39 o 
   7   9   3       73.30       70.71     44.26 o 
   9   9   3        3.79       32.05     43.95 o 
  11   9   3       74.22       68.31     46.91 o 
  13   9   3      161.31      155.34     51.06 o 
  15   9   3       82.50       58.83     52.96 o 
 -14  10   3       18.46        0.00     83.39 o 
 -12  10   3      450.30      402.81     89.00 o 
 -10  10   3      105.35       63.07     79.10 o 
  -8  10   3       58.60       48.52     76.19 o 
  -6  10   3      225.19      142.33     75.50 o 
  -4  10   3      947.64      909.24     65.17 o 
  -2  10   3      819.07      818.06     66.12 o 
   0  10   3     2423.68     2494.13     77.24 o 
   2  10   3       19.45       12.04     44.92 o 
   4  10   3       21.33       14.15     44.00 o 
   6  10   3       75.55       81.42     46.80 o 
   8  10   3      227.38      202.93     48.58 o 
  10  10   3      251.29      283.80     52.01 o 
  12  10   3      100.76      122.70     52.76 o 
  14  10   3      252.06      221.77     54.75 o 
 -13  11   3      162.82      255.08     90.05 o 
 -11  11   3      263.49      257.83     88.73 o 
  -9  11   3       76.76      114.18     80.37 o 
  -7  11   3       35.98       69.68     77.25 o 
  -5  11   3      713.25      732.61     68.91 o 
  -3  11   3      338.27      398.44     61.46 o 
  -1  11   3      436.76      490.80     96.77 o 
   1  11   3        6.96       18.08     46.14 o 
   3  11   3       41.79       43.31     46.40 o 
   5  11   3       46.24       48.92     48.86 o 
   7  11   3      321.89      342.12     53.86 o 
   9  11   3       34.68       11.84     51.02 o 
  11  11   3       51.55       78.88     51.37 o 
 -10  12   3        6.36       47.88     82.43 o 
  -8  12   3      113.94      222.70     87.35 o 
  -6  12   3      113.30      132.17     77.88 o 
  -4  12   3      758.71      765.75     71.44 o 
  -2  12   3      199.15      142.55     59.20 o 
   0  12   3      418.60      473.97    101.16 o 
   2  12   3      114.84      181.08     53.65 o 
   4  12   3      357.60      319.85     56.94 o 
   6  12   3      107.93      136.89     54.15 o 
   8  12   3      209.13      169.80     53.66 o 
  10  12   3       31.82       52.99     55.04 o 
  -7  13   3      205.97      101.48     83.70 o 
  -5  13   3       77.98      130.85     82.75 o 
  -3  13   3      112.20       90.45     58.74 o 
  -1  13   3       58.94       35.77     60.82 o 
   1  13   3      116.32      114.34     89.31 o 
   3  13   3      102.86       55.26     61.83 o 
   5  13   3       16.48        9.98     51.69 o 
   7  13   3       52.18       61.33     57.52 o 
  -2  14   3       64.25       52.04     61.18 o 
   0  14   3      176.88       57.83     95.77 o 
 -14   0   4     1231.88     1322.49    108.15 o 
 -12   0   4     2594.77     2726.36    122.65 o 
 -10   0   4      131.39      155.77     76.98 o 
  -8   0   4     2767.92     2881.97    103.92 o 
  -6   0   4     1479.89     1629.37     78.78 o 
  -4   0   4    12995.60    14264.89    568.44 o 
  -2   0   4     3089.20     3293.85     60.74 o 
   0   0   4     5309.10     4957.89    125.06 o 
   2   0   4     1751.72     1925.04     56.77 o 
   4   0   4     3816.26     3799.56     73.97 o 
   6   0   4      135.23      141.30     31.96 o 
   8   0   4     9295.18     8632.47    115.03 o 
  10   0   4      637.24      595.03     56.67 o 
  12   0   4     1952.95     2032.71     85.50 o 
  14   0   4      106.22       70.79     57.88 o 
  16   0   4      475.14      497.99     73.97 o 
  18   0   4      596.38      685.08     86.46 o 
 -17   1   4      229.67      256.51     87.09 o 
 -15   1   4      278.54      290.32     95.19 o 
 -13   1   4     1081.19     1166.85     74.18 o 
 -11   1   4      420.65      413.33     58.91 o 
  -9   1   4      139.51      171.56     50.64 o 
  -7   1   4      296.62      333.34     46.61 o 
  -5   1   4      620.80      683.48     32.72 o 
  -3   1   4      876.30      939.85     26.31 o 
  -1   1   4       88.44      111.06     12.61 o 
   1   1   4      343.34      339.75     14.79 o 
   3   1   4      778.13      804.78     23.06 o 
   5   1   4     1126.70     1121.69     39.35 o 
   7   1   4      114.96      126.08     29.26 o 
   9   1   4       69.34       89.44     36.64 o 
  11   1   4      108.29       73.14     32.83 o 
  13   1   4      189.09      180.23     37.33 o 
  15   1   4       56.08       66.95     37.92 o 
  17   1   4       57.15       86.90     43.07 o 
  19   1   4       72.35       53.66     44.78 o 
 -18   2   4      652.87      542.60     97.25 o 
 -16   2   4      211.69      190.37     92.75 o 
 -14   2   4     1546.99     1406.09    112.70 o 
 -12   2   4     1682.98     1860.27    118.68 o 
 -10   2   4       67.59       81.19     30.31 o 
  -8   2   4     1325.02     1334.58     40.28 o 
  -6   2   4     1176.70     1248.94     38.74 o 
  -4   2   4     4100.74     4364.11     58.01 o 
  -2   2   4     1301.96     1373.80     28.26 o 
   0   2   4      152.07      166.72     13.28 o 
   2   2   4      358.40      344.58     19.68 o 
   4   2   4     3958.51     4156.06    173.47 o 
   6   2   4     1292.13     1261.05     29.24 o 
   8   2   4     2989.12     3007.21     58.80 o 
  10   2   4       92.96       56.43     37.14 o 
  12   2   4     1096.11     1074.55     56.64 o 
  14   2   4      116.30      128.05     37.11 o 
  16   2   4      494.31      558.88     52.51 o 
  18   2   4      276.00      298.21     48.30 o 
 -19   3   4       82.88      156.46     99.26 o 
 -17   3   4      163.26      181.75     94.29 o 
 -15   3   4      758.87      819.00    107.30 o 
 -13   3   4      768.89      698.57     97.35 o 
 -11   3   4      155.48      178.63     33.71 o 
  -9   3   4      460.60      512.78     35.92 o 
  -7   3   4      957.02     1002.11     42.66 o 
  -5   3   4      171.33      170.38     24.44 o 
  -3   3   4      215.96      185.82     26.99 o 
  -1   3   4      541.87      568.54     23.16 o 
   1   3   4     5705.46     6219.15    176.24 o 
   3   3   4      676.90      677.43     32.78 o 
   5   3   4        5.53        0.55     19.89 o 
   7   3   4     1063.80     1056.05     51.49 o 
   9   3   4      500.24      461.87     36.26 o 
  11   3   4      133.62      159.27     61.14 o 
  13   3   4      161.75      189.84     45.47 o 
  15   3   4      426.77      417.20     43.85 o 
  17   3   4       71.88      142.59     43.03 o 
  19   3   4      403.49      435.42     49.93 o 
 -20   4   4       16.19       62.38    102.06 o 
 -18   4   4       25.53       73.28     95.61 o 
 -16   4   4      258.48      283.86     97.14 o 
 -14   4   4      399.00      452.86     96.24 o 
 -12   4   4     1092.31     1239.16    108.84 o 
 -10   4   4       24.66       30.00     31.88 o 
  -8   4   4      542.55      505.67     36.33 o 
  -6   4   4      153.45      112.36     33.09 o 
  -4   4   4      356.43      377.69     46.90 o 
  -2   4   4     2377.15     2386.86     95.66 o 
   0   4   4      556.75      421.79     60.77 o 
   2   4   4      992.57      973.34     29.60 o 
   4   4   4       67.54       87.67     22.67 o 
   6   4   4      339.76      328.25     18.76 o 
   8   4   4     2375.56     2217.30     98.54 o 
  10   4   4      303.03      257.59     41.96 o 
  12   4   4      553.40      466.35     46.81 o 
  14   4   4      185.88      205.78     46.29 o 
  16   4   4      380.23      362.76     54.44 o 
  18   4   4      303.98      392.64     49.60 o 
 -19   5   4      168.40      146.51     93.60 o 
 -17   5   4      585.16      648.36    109.68 o 
 -15   5   4      613.20      745.14    101.11 o 
 -13   5   4      183.94      183.02     83.81 o 
 -11   5   4      363.29      427.83     92.65 o 
  -9   5   4      122.80       98.31     81.11 o 
  -7   5   4      746.20      835.82     91.64 o 
  -5   5   4       34.01       60.97     50.04 o 
  -3   5   4      490.35      498.14     51.03 o 
  -1   5   4      349.29      365.15     14.01 o 
   1   5   4      616.94      616.09     47.41 o 
   3   5   4      976.98     1014.56     28.83 o 
   5   5   4      342.45      371.73     43.41 o 
   7   5   4      542.69      463.73     47.76 o 
   9   5   4      546.62      521.52     29.98 o 
  11   5   4       16.53        7.42     39.86 o 
  13   5   4        5.64       32.01     44.42 o 
  15   5   4       56.44       52.65     46.00 o 
  17   5   4      200.42      254.88     53.36 o 
 -18   6   4      180.87      164.29     99.21 o 
 -16   6   4      211.99      202.59     92.06 o 
 -14   6   4      124.71      187.78     85.56 o 
 -12   6   4       48.60      107.25     86.98 o 
 -10   6   4      106.28      118.15     87.04 o 
  -8   6   4     1419.26     1388.84    105.24 o 
  -6   6   4      442.94      446.64     58.48 o 
  -4   6   4       89.23      103.75     50.28 o 
  -2   6   4      956.81      889.28     59.44 o 
   0   6   4      161.99      151.69     21.65 o 
   2   6   4     1348.74     1308.33     32.70 o 
   4   6   4      652.00      656.19     30.58 o 
   6   6   4      446.17      477.36     40.68 o 
   8   6   4      825.29      778.05     47.84 o 
  10   6   4      522.74      500.35     46.54 o 
  12   6   4      566.68      585.30     51.50 o 
  14   6   4      190.38      144.62     47.13 o 
  16   6   4      321.52      279.74     55.78 o 
 -17   7   4      208.07      224.45     93.81 o 
 -15   7   4      111.51       89.15     86.93 o 
 -13   7   4     1212.37     1303.45    108.36 o 
 -11   7   4      579.27      691.01     91.43 o 
  -9   7   4       91.88       93.92     81.59 o 
  -7   7   4       17.60        0.42     75.77 o 
  -5   7   4      762.29      721.16     63.97 o 
  -3   7   4     2975.19     3124.23     64.42 o 
  -1   7   4      877.39      899.88     33.94 o 
   1   7   4      544.45      570.01     34.52 o 
   3   7   4     1429.25     1422.59     41.79 o 
   5   7   4      902.79      879.42     48.65 o 
   7   7   4     1478.22     1500.60     56.61 o 
   9   7   4      285.60      310.94     45.21 o 
  11   7   4      286.35      295.28     47.34 o 
  13   7   4       92.72      112.40     45.43 o 
  15   7   4       21.03        7.42     48.70 o 
 -16   8   4       21.62       79.47     95.98 o 
 -14   8   4      144.71      111.11     91.43 o 
 -12   8   4      164.89      123.33     84.87 o 
 -10   8   4      113.00      149.26     78.10 o 
  -8   8   4      148.02      118.15     80.05 o 
  -6   8   4      216.89      177.37     62.94 o 
  -4   8   4       79.19       50.19     54.36 o 
  -2   8   4     1397.53     1355.60     39.17 o 
   0   8   4     1130.01      988.49     40.95 o 
   2   8   4       39.76       18.69     39.48 o 
   4   8   4      236.81      256.11     43.03 o 
   6   8   4      159.56      143.14     41.81 o 
   8   8   4       25.63       19.48     41.08 o 
  10   8   4       13.94        0.00     41.45 o 
  12   8   4        4.85       14.94     45.68 o 
  14   8   4       47.87       36.62     49.22 o 
 -15   9   4      118.39       98.68     95.50 o 
 -13   9   4      928.38      903.65    107.73 o 
 -11   9   4      728.99      748.05    101.75 o 
  -9   9   4      693.54      605.56     94.71 o 
  -7   9   4      318.47      326.88     85.71 o 
  -5   9   4      276.75      248.06     58.89 o 
  -3   9   4      349.83      363.82     59.47 o 
  -1   9   4     1379.45     1396.88    107.67 o 
   1   9   4      310.30      359.58     87.20 o 
   3   9   4     1140.60     1226.03     57.73 o 
   5   9   4      304.77      259.50     44.58 o 
   7   9   4      404.91      448.57     49.45 o 
   9   9   4      288.72      306.52     48.40 o 
  11   9   4       16.77       52.23     47.03 o 
  13   9   4      379.00      470.56     56.51 o 
 -14  10   4      105.85       59.26     93.39 o 
 -12  10   4      100.68      108.41     88.84 o 
 -10  10   4       14.36       24.07     85.66 o 
  -8  10   4       18.56       47.73     82.38 o 
  -6  10   4      389.33      394.51     64.96 o 
  -4  10   4      540.77      417.57     66.67 o 
  -2  10   4        2.17       36.60     54.92 o 
   0  10   4      117.49       52.59     87.78 o 
   2  10   4      127.14      145.02     45.98 o 
   4  10   4       27.48        8.66     42.26 o 
   6  10   4       14.56        5.85     43.30 o 
   8  10   4       62.56       59.35     45.63 o 
  10  10   4       58.78       97.81     46.75 o 
  12  10   4       42.61       47.83     82.33 o 
 -11  11   4       63.18       61.06     89.37 o 
  -9  11   4      271.85      300.69     88.52 o 
  -7  11   4        2.25       29.63     83.49 o 
  -5  11   4      104.27      118.76     59.17 o 
  -3  11   4      116.48       87.56     58.87 o 
  -1  11   4      611.85      518.94    105.13 o 
   1  11   4      793.81      747.73    107.88 o 
   3  11   4      436.08      401.61     52.32 o 
   5  11   4      144.57      198.76     49.31 o 
   7  11   4      359.01      427.28     79.74 o 
   9  11   4      159.63      137.44     52.38 o 
  11  11   4      152.17      230.74     88.36 o 
 -10  12   4       62.80       73.17     93.18 o 
  -8  12   4       23.03       22.91     84.39 o 
  -6  12   4       38.71       40.90     83.44 o 
  -4  12   4      122.10      112.24     60.02 o 
  -2  12   4       88.33       46.24     61.34 o 
   0  12   4       33.82       43.60     94.92 o 
   2  12   4      212.09      209.90     96.83 o 
   4  12   4       74.53       46.48     51.95 o 
   6  12   4      349.54      408.44     57.34 o 
   8  12   4       26.97       22.32     54.84 o 
  -5  13   4      123.73       96.71     65.03 o 
  -3  13   4       69.25       20.71     61.30 o 
  -1  13   4      281.39      332.32     69.50 o 
   1  13   4      224.53      188.89    101.11 o 
   3  13   4       50.15       61.05     54.90 o 
   5  13   4      149.60      182.91     55.27 o 
 -17   1   5      126.92      168.68     99.10 o 
 -15   1   5       84.31       87.34     58.06 o 
 -13   1   5      512.30      642.15     67.33 o 
 -11   1   5      971.03      956.78     66.26 o 
  -9   1   5      732.12      774.33     59.69 o 
  -7   1   5      380.72      347.24     48.93 o 
  -5   1   5     2786.77     2857.51     65.50 o 
  -3   1   5     1810.77     1930.02     65.77 o 
  -1   1   5     3467.10     3476.99     48.57 o 
   1   1   5      848.45      825.60     19.52 o 
   3   1   5     2162.84     2156.93     31.90 o 
   5   1   5       13.07       11.85      6.43 o 
   7   1   5     1110.28     1102.76     26.52 o 
   9   1   5      258.96      273.01     28.17 o 
  11   1   5     2193.05     2165.05     61.67 o 
  13   1   5        9.98       36.29     31.08 o 
  15   1   5      881.73      881.27     47.15 o 
  17   1   5      176.69      168.28     57.07 o 
 -18   2   5       45.84       72.49     96.40 o 
 -16   2   5      285.46      317.62     92.59 o 
 -14   2   5     1343.50     1342.92    112.65 o 
 -12   2   5       85.19       81.49     57.02 o 
 -10   2   5     1125.34     1180.11     66.47 o 
  -8   2   5     1276.59     1295.76     63.41 o 
  -6   2   5     1021.28     1054.15     52.74 o 
  -4   2   5      373.01      386.70     31.67 o 
  -2   2   5      948.63     1041.63     39.98 o 
   0   2   5      478.60      488.17     18.66 o 
   2   2   5       51.23       41.87     13.85 o 
   4   2   5      207.79      238.14     21.72 o 
   6   2   5      832.92      757.66     65.46 o 
   8   2   5        5.63       17.43     27.76 o 
  10   2   5        5.52       27.18     34.45 o 
  12   2   5       20.39       37.24     31.19 o 
  14   2   5      462.96      544.78     40.09 o 
  16   2   5        4.97       16.90     51.62 o 
  18   2   5       11.92       43.62     54.97 o 
 -19   3   5      172.54      293.44     97.83 o 
 -17   3   5      177.54      219.63     98.25 o 
 -15   3   5      460.34      503.55     97.62 o 
 -13   3   5      882.99      941.54    107.57 o 
 -11   3   5      499.80      573.76     95.13 o 
  -9   3   5      789.27      859.26     95.24 o 
  -7   3   5      669.36      684.98     53.56 o 
  -5   3   5     1044.01     1060.60     41.04 o 
  -3   3   5      931.99      902.80     35.55 o 
  -1   3   5      869.17      915.40     36.03 o 
   1   3   5      839.77      805.34     21.60 o 
   3   3   5      125.43       90.32     13.49 o 
   5   3   5      843.33      732.51     39.60 o 
   7   3   5      611.87      614.48     29.80 o 
   9   3   5      127.05      137.24     24.78 o 
  11   3   5      490.71      523.78     41.69 o 
  13   3   5      379.15      416.85     45.85 o 
  15   3   5      678.50      643.13     96.48 o 
  17   3   5      139.75      171.67     56.51 o 
 -18   4   5      119.68      218.63     99.05 o 
 -16   4   5      132.18      146.19     91.32 o 
 -14   4   5      933.54      945.61    110.74 o 
 -12   4   5      909.81      991.49    105.87 o 
 -10   4   5      892.40      841.80     97.94 o 
  -8   4   5      105.50       82.43     82.12 o 
  -6   4   5      458.41      460.48     81.85 o 
  -4   4   5       58.75       89.53     47.72 o 
  -2   4   5     1044.01     1062.80     55.89 o 
   0   4   5      630.91      671.85     70.32 o 
   2   4   5      252.62      366.25     67.25 o 
   4   4   5      962.79      865.36     22.33 o 
   6   4   5      764.27      645.29     57.39 o 
   8   4   5      920.07      931.52     40.12 o 
  10   4   5      336.33      393.24     38.29 o 
  12   4   5      110.30      110.84     38.73 o 
  14   4   5      130.66      176.56     81.11 o 
  16   4   5      136.25      125.08     88.36 o 
 -19   5   5      107.91      200.32    107.83 o 
 -17   5   5       48.96      161.69    103.65 o 
 -15   5   5       16.40       15.77     86.19 o 
 -13   5   5      898.89      786.88     97.83 o 
 -11   5   5      549.28      490.06     95.24 o 
  -9   5   5     1926.09     2061.86    121.69 o 
  -7   5   5        5.46        0.00     76.09 o 
  -5   5   5     1309.64     1305.93     96.69 o 
  -3   5   5      581.18      539.53     56.20 o 
  -1   5   5     1601.18     1662.55     91.80 o 
   1   5   5      880.50      838.17     46.11 o 
   3   5   5      228.80      282.54     75.13 o 
   5   5   5      873.47      876.59     33.61 o 
   7   5   5      291.23      268.70     30.76 o 
   9   5   5      415.73      466.51     38.30 o 
  11   5   5      196.22      193.90     39.32 o 
  13   5   5       62.72       25.50     77.67 o 
  15   5   5      710.70      635.35     97.78 o 
  17   5   5       62.63      128.52     86.40 o 
 -18   6   5      434.31      585.51    109.58 o 
 -16   6   5      296.04      328.94     99.26 o 
 -14   6   5     1130.45     1178.84    112.38 o 
 -12   6   5      580.44      634.66     98.41 o 
 -10   6   5      617.99      509.74     89.95 o 
  -8   6   5      278.52      295.19     86.93 o 
  -6   6   5      824.88      818.05     64.72 o 
  -4   6   5      257.59      356.08     73.47 o 
  -2   6   5      760.69      749.33     61.11 o 
   0   6   5      123.25      101.34     11.72 o 
   2   6   5        1.88        3.98     23.83 o 
   4   6   5      146.45      127.32     26.40 o 
   6   6   5     1146.08     1196.25     56.16 o 
   8   6   5      387.36      404.88     36.93 o 
  10   6   5     1246.81     1282.64     52.23 o 
  12   6   5       63.19       74.60     77.14 o 
  14   6   5      122.14      187.30     90.95 o 
  16   6   5       21.24       33.76     86.40 o 
 -17   7   5       96.89       69.10     94.18 o 
 -15   7   5      398.60      470.74    102.33 o 
 -13   7   5      706.18      636.35    102.59 o 
 -11   7   5      442.14      351.48     89.84 o 
  -9   7   5      459.99      418.57     86.67 o 
  -7   7   5      668.97      632.49     92.49 o 
  -5   7   5      375.92      348.27     61.30 o 
  -3   7   5      282.30      302.77     61.39 o 
  -1   7   5      206.51      166.96     14.63 o 
   1   7   5      220.51      268.52     86.14 o 
   3   7   5      322.44      367.84     37.58 o 
   5   7   5      277.29      357.82     45.29 o 
   7   7   5       19.99       23.16     32.64 o 
   9   7   5      100.08      139.06     38.08 o 
  11   7   5       64.18        0.00     82.70 o 
  13   7   5       45.55       86.67     92.59 o 
  15   7   5       55.88      126.88     98.62 o 
 -16   8   5      242.99      195.93    104.87 o 
 -14   8   5      453.04      502.91     98.78 o 
 -12   8   5      829.42      902.81    108.57 o 
 -10   8   5      682.71      752.49    100.90 o 
  -8   8   5      625.11      603.18     98.25 o 
  -6   8   5      726.01      722.86     66.95 o 
  -4   8   5      326.55      245.80     58.00 o 
  -2   8   5       48.08       27.87     55.15 o 
   0   8   5      158.36      180.58     89.68 o 
   2   8   5       74.54      124.92     84.71 o 
   4   8   5      429.47      533.26     42.55 o 
   6   8   5      896.85      890.39     48.08 o 
   8   8   5      508.86      608.98     47.86 o 
  10   8   5      290.55      223.55     92.49 o 
  12   8   5       53.11       48.41     93.39 o 
  14   8   5       26.65       54.07     84.76 o 
 -15   9   5      221.61      232.91     97.78 o 
 -13   9   5        0.48        0.00     86.93 o 
 -11   9   5       23.34       41.22     92.33 o 
  -9   9   5      130.69      115.50     84.39 o 
  -7   9   5      371.60      323.92     90.16 o 
  -5   9   5       22.27        9.88     59.97 o 
  -3   9   5      187.24      181.34     60.65 o 
  -1   9   5       24.78       89.68     82.59 o 
   1   9   5      291.66      403.12     90.58 o 
   3   9   5      118.76       66.88     38.66 o 
   5   9   5        5.74        4.84     37.79 o 
   7   9   5      241.84      254.97     81.48 o 
   9   9   5        5.98        7.67     76.98 o 
  11   9   5       15.46       95.03     94.76 o 
  13   9   5       70.89       89.58     90.16 o 
 -12  10   5      458.48      507.30     99.95 o 
 -10  10   5      243.74      261.85     90.85 o 
  -8  10   5      148.01      112.17     93.86 o 
  -6  10   5      426.10      388.16     67.05 o 
  -4  10   5      284.46      309.72     62.46 o 
  -2  10   5       26.41       41.87     58.12 o 
   0  10   5      359.10      423.49     98.84 o 
   2  10   5      669.96      655.40    104.13 o 
   4  10   5      447.82      487.09     48.31 o 
   6  10   5      116.85      116.19     91.38 o 
   8  10   5      481.73      523.12     96.09 o 
  10  10   5      146.00      210.74     97.99 o 
 -11  11   5       20.93       18.25     92.06 o 
  -9  11   5       17.12        7.99     91.43 o 
  -7  11   5       79.65       51.01     89.26 o 
  -5  11   5      395.67      352.11     66.26 o 
  -3  11   5       21.81        0.00     59.15 o 
  -1  11   5        3.93       13.48     59.59 o 
   1  11   5       43.03       50.05     90.37 o 
   3  11   5       35.05        0.00     96.19 o 
   5  11   5      342.58      575.03    107.20 o 
   7  11   5      100.04       66.83     94.71 o 
   9  11   5      259.36      281.85    105.50 o 
  -8  12   5       18.97       58.36     91.22 o 
  -6  12   5      146.27      160.27     91.27 o 
  -4  12   5       74.30       52.29     65.35 o 
  -2  12   5      195.76      251.42     63.61 o 
   0  12   5       24.94       37.83     98.10 o 
   2  12   5        1.79        0.00     98.52 o 
   4  12   5      261.31      298.31    103.60 o 
   6  12   5      333.06      417.52    111.96 o 
 -16   0   6       25.99        3.44     85.71 o 
 -14   0   6      319.81      283.76     89.31 o 
 -12   0   6      937.98      973.81     99.42 o 
 -10   0   6      119.05       85.24     79.31 o 
  -8   0   6     1297.70     1365.93     91.48 o 
  -6   0   6      466.58      470.95     72.12 o 
  -4   0   6     8394.21     8517.13    145.61 o 
  -2   0   6     2200.34     2200.20     49.37 o 
   0   0   6     2319.86     2426.58     50.38 o 
   2   0   6      584.86      582.97     47.14 o 
   4   0   6      168.81      258.47     48.84 o 
   6   0   6     1111.65     1058.11     45.07 o 
   8   0   6      435.65      410.22     32.28 o 
  10   0   6      860.52      819.78     43.78 o 
  12   0   6      204.41       94.66     73.17 o 
  14   0   6      118.35      131.91     84.02 o 
  16   0   6       36.00       27.51     79.42 o 
 -19   1   6      136.74      129.84     94.44 o 
 -17   1   6       18.34       15.34     95.50 o 
 -15   1   6      238.00      245.85     63.20 o 
 -13   1   6       92.05      130.86     58.42 o 
 -11   1   6      151.09      126.85     57.14 o 
  -9   1   6      345.98      401.77     57.78 o 
  -7   1   6      239.94      274.60     61.48 o 
  -5   1   6      220.36      189.42     44.52 o 
  -3   1   6        6.91       14.93     21.33 o 
  -1   1   6      189.08      194.07     16.91 o 
   1   1   6      363.21      372.33     17.57 o 
   3   1   6       19.82       26.53     15.35 o 
   5   1   6      215.99      220.35     20.86 o 
   7   1   6      174.91      169.07     22.00 o 
   9   1   6       36.58       42.84     20.75 o 
  11   1   6      241.23      266.94     35.72 o 
  13   1   6       62.85       25.22     52.15 o 
  15   1   6       59.49       19.01     58.26 o 
  17   1   6       53.30       26.34     59.54 o 
 -18   2   6        9.25       34.39     95.08 o 
 -16   2   6      488.53      433.28     97.41 o 
 -14   2   6       45.66      111.91     84.66 o 
 -12   2   6      497.54      560.51     90.24 o 
 -10   2   6      642.83      695.35     78.47 o 
  -8   2   6      749.87      763.16     59.46 o 
  -6   2   6     1575.25     1569.43     63.47 o 
  -4   2   6     1985.20     2027.80     48.08 o 
  -2   2   6      660.96      682.95     27.38 o 
   0   2   6      479.85      459.03     17.48 o 
   2   2   6      518.18      544.62     20.07 o 
   4   2   6     1612.33     1663.49     35.03 o 
   6   2   6      356.87      359.84     27.20 o 
   8   2   6      218.36      177.44     26.31 o 
  10   2   6      114.39       95.20     47.29 o 
  12   2   6        4.30       26.01     41.08 o 
  14   2   6      183.06      201.54     86.93 o 
  16   2   6      273.60      287.20     94.55 o 
 -19   3   6      157.77      243.12    105.50 o 
 -17   3   6      150.06      196.30    101.96 o 
 -15   3   6      227.45      164.23     99.31 o 
 -13   3   6      182.33      204.71     86.93 o 
 -11   3   6      193.82      189.52     82.65 o 
  -9   3   6      399.29      396.86     56.89 o 
  -7   3   6      336.72      355.11     76.22 o 
  -5   3   6       56.81       40.86     34.34 o 
  -3   3   6      327.80      288.95     32.76 o 
  -1   3   6      975.96      961.96     34.76 o 
   1   3   6       72.87       77.31     13.38 o 
   3   3   6      432.72      427.15     19.01 o 
   5   3   6      163.00      152.32     34.50 o 
   7   3   6      772.50      799.58     50.15 o 
   9   3   6      335.19      373.49     73.33 o 
  11   3   6      171.69      210.00     83.07 o 
  13   3   6      308.70      381.91     85.40 o 
  15   3   6      118.11      106.14     90.90 o 
 -18   4   6      156.64      311.75    108.52 o 
 -16   4   6      670.13      831.06    116.83 o 
 -14   4   6        4.73        0.00     84.71 o 
 -12   4   6      161.35      139.89     85.19 o 
 -10   4   6     1813.88     1934.40    117.41 o 
  -8   4   6       23.67       30.85     79.47 o 
  -6   4   6     1692.30     1733.92    107.83 o 
  -4   4   6      385.59      327.11     34.58 o 
  -2   4   6     1855.34     1797.19     41.99 o 
   0   4   6      534.26      550.86     26.16 o 
   2   4   6      121.08       91.57     21.88 o 
   4   4   6      100.93      113.66     34.37 o 
   6   4   6      855.37      701.14     61.08 o 
   8   4   6      310.86      339.53     75.93 o 
  10   4   6       32.30        0.00     70.42 o 
  12   4   6       14.10        3.17     73.86 o 
  14   4   6      196.06      264.82     85.61 o 
  16   4   6      337.33      412.91    105.24 o 
 -17   5   6       35.85       41.80     92.28 o 
 -15   5   6      190.12      279.79    103.33 o 
 -13   5   6      144.99      152.17     85.82 o 
 -11   5   6      646.93      742.75    100.21 o 
  -9   5   6      374.26      381.06     89.74 o 
  -7   5   6       20.88       34.34     82.38 o 
  -5   5   6      348.07      308.96     55.00 o 
  -3   5   6      105.20       69.92     49.89 o 
  -1   5   6      322.39      367.28     56.43 o 
   1   5   6      194.63      146.24     70.21 o 
   3   5   6      255.16      254.12     27.77 o 
   5   5   6      229.44      277.57     78.84 o 
   7   5   6      635.90      558.10     79.68 o 
   9   5   6      504.74      620.74     90.48 o 
  11   5   6      538.73      518.89     87.57 o 
  13   5   6      290.69      330.05     95.77 o 
  15   5   6      281.23      261.80     98.84 o 
 -16   6   6      182.13      302.75    108.73 o 
 -14   6   6      192.23      183.39     91.22 o 
 -12   6   6      290.38      345.45     92.06 o 
 -10   6   6     1368.76     1370.75    115.34 o 
  -8   6   6      110.44       76.40     79.47 o 
  -6   6   6     1595.98     1492.13     72.33 o 
  -4   6   6      517.64      502.66     61.88 o 
  -2   6   6     2700.80     2505.40     83.01 o 
   0   6   6       64.90       93.28     72.22 o 
   2   6   6      223.61      206.99     78.15 o 
   4   6   6        1.17       11.01     76.61 o 
   6   6   6      559.29      411.70     80.21 o 
   8   6   6      381.74      395.82     81.01 o 
  10   6   6       96.37      114.50     80.11 o 
  12   6   6       64.88       60.74     82.01 o 
  14   6   6      111.59        8.10     80.42 o 
 -15   7   6      338.14      388.57     99.26 o 
 -13   7   6      817.08      871.70    113.12 o 
 -11   7   6      439.55      372.70     98.36 o 
  -9   7   6       55.07       42.75     80.16 o 
  -7   7   6      427.82      386.62     88.04 o 
  -5   7   6     1101.38     1032.02     71.62 o 
  -3   7   6     1059.78     1080.61     69.35 o 
  -1   7   6       20.64       26.91     55.15 o 
   1   7   6      346.14      468.84     83.12 o 
   3   7   6      113.72      150.79     80.53 o 
   5   7   6       60.70      104.39     81.06 o 
   7   7   6      249.35      304.08     86.51 o 
   9   7   6      346.12      377.67     92.86 o 
  11   7   6      534.48      474.92     91.01 o 
  13   7   6      314.47      322.96     99.74 o 
 -14   8   6       72.40       40.00     89.21 o 
 -12   8   6      209.06      213.39     92.59 o 
 -10   8   6      376.26      348.04     93.02 o 
  -8   8   6      983.32      925.14    110.42 o 
  -6   8   6      449.72      465.42     64.37 o 
  -4   8   6      256.30      355.87     63.65 o 
  -2   8   6      192.13      196.21     56.56 o 
   0   8   6      185.89      178.63     85.56 o 
   2   8   6       86.94       38.52     75.98 o 
   4   8   6       61.64       91.38     77.57 o 
   6   8   6        9.18       29.21     74.13 o 
   8   8   6       21.28       43.60     86.24 o 
  10   8   6       92.33      149.31     82.38 o 
  12   8   6       51.02      109.63     82.12 o 
 -13   9   6      233.02      222.96     98.89 o 
 -11   9   6      191.09      206.56     94.55 o 
  -9   9   6      281.95      352.54     93.86 o 
  -7   9   6      212.39      265.66     87.41 o 
  -5   9   6      339.81      377.18     68.04 o 
  -3   9   6      191.32      183.64     61.26 o 
  -1   9   6       40.94       35.84     58.54 o 
   1   9   6       89.47      108.52     82.49 o 
   3   9   6       48.81      229.05     95.61 o 
   5   9   6      182.67      182.75     91.91 o 
   7   9   6      249.67      357.83     90.48 o 
   9   9   6      161.06      105.71     79.58 o 
  11   9   6      606.22      554.45    103.65 o 
 -10  10   6       14.14       23.28     93.70 o 
  -8  10   6       82.13       54.92     91.59 o 
  -6  10   6      112.57      142.36     64.39 o 
  -4  10   6       28.86       52.96     59.33 o 
  -2  10   6       84.69       48.01     57.73 o 
   0  10   6      239.23      259.47     86.30 o 
   2  10   6       22.97       80.69     91.75 o 
   4  10   6       32.45       99.47     95.87 o 
   6  10   6       27.41       84.34     82.01 o 
   8  10   6       77.91       92.22     84.82 o 
  -7  11   6      181.35      177.46     93.55 o 
  -5  11   6       71.67       78.46     59.39 o 
  -3  11   6      373.76      381.93     70.01 o 
  -1  11   6       61.82      117.36     63.14 o 
   1  11   6       59.19      122.80     96.40 o 
   3  11   6       15.99       62.59     97.09 o 
   5  11   6      120.81      213.49     99.47 o 
  -2  12   6      273.13      314.61     70.78 o 
   0  12   6       99.69      104.66     65.42 o 
 -17   1   7      289.17      297.41     97.83 o 
 -15   1   7      114.21      145.52     63.55 o 
 -13   1   7     1204.60     1186.59     75.39 o 
 -11   1   7      489.89      550.06     82.28 o 
  -9   1   7      945.57      949.87     90.58 o 
  -7   1   7      116.47      135.51     50.49 o 
  -5   1   7       88.91      102.57     46.90 o 
  -3   1   7     1869.61     1928.88     37.55 o 
  -1   1   7     1152.72     1174.69     27.92 o 
   1   1   7     2364.53     2305.33     37.11 o 
   3   1   7      339.81      314.37     27.17 o 
   5   1   7      316.62      350.31     38.65 o 
   7   1   7      293.99      317.00     42.92 o 
   9   1   7      270.56      295.23     48.12 o 
  11   1   7        3.18       21.85     47.91 o 
  13   1   7       39.28       72.36     52.03 o 
  15   1   7       19.83       84.15     57.86 o 
 -16   2   7      288.89      252.96     96.72 o 
 -14   2   7       40.43       58.12     59.63 o 
 -12   2   7      180.67      215.73     58.36 o 
 -10   2   7      112.37      144.41     53.01 o 
  -8   2   7      110.80      115.55     52.24 o 
  -6   2   7     1015.44      973.15     58.27 o 
  -4   2   7      337.70      318.23     35.89 o 
  -2   2   7      920.88      899.69     31.21 o 
   0   2   7      780.99      800.40     21.49 o 
   2   2   7      248.28      303.35     23.59 o 
   4   2   7       63.40       66.26     22.54 o 
   6   2   7      344.80      383.44     41.10 o 
   8   2   7       60.45       64.01     41.02 o 
  10   2   7       40.24       24.98     44.42 o 
  12   2   7      246.03      276.26     71.14 o 
  14   2   7        4.62        0.00     58.89 o 
 -17   3   7      173.97      214.82    105.98 o 
 -15   3   7      294.40      378.04    106.35 o 
 -13   3   7     1357.79     1342.92    115.71 o 
 -11   3   7       59.63      100.92     54.92 o 
  -9   3   7      340.66      411.40     56.59 o 
  -7   3   7      521.54      529.54     53.67 o 
  -5   3   7      357.49      378.39     39.25 o 
  -3   3   7     2480.97     2411.41     53.59 o 
  -1   3   7      271.45      269.94     30.62 o 
   1   3   7      418.30      410.86     21.08 o 
   3   3   7      468.61      476.38     23.74 o 
   5   3   7      444.43      424.36     25.55 o 
   7   3   7      411.41      466.61     41.41 o 
   9   3   7       79.66      112.92     43.71 o 
  11   3   7      137.92      148.95     50.55 o 
  13   3   7       80.57      117.14     55.66 o 
 -16   4   7      105.74      117.20    103.55 o 
 -14   4   7       13.42       42.12     95.61 o 
 -12   4   7      141.80      162.54     89.58 o 
 -10   4   7      281.05      293.60     86.56 o 
  -8   4   7       26.48       29.21     81.85 o 
  -6   4   7      546.95      599.07     50.77 o 
  -4   4   7      551.79      541.32     38.60 o 
  -2   4   7     1903.25     1979.52     46.75 o 
   0   4   7      214.73      171.07     24.03 o 
   2   4   7     1437.99     1509.58     90.11 o 
   4   4   7       74.06       52.87     26.74 o 
   6   4   7      711.57      777.50     52.59 o 
   8   4   7      192.55      216.61     41.26 o 
  10   4   7       87.41       71.86     44.94 o 
  12   4   7       74.70       77.14     77.41 o 
  14   4   7       84.20      109.63     81.59 o 
 -15   5   7      135.04      139.79     97.62 o 
 -13   5   7      200.38      234.97     98.20 o 
 -11   5   7      329.12      403.18     97.88 o 
  -9   5   7        5.30        4.55     88.10 o 
  -7   5   7      877.20      746.14     94.55 o 
  -5   5   7      178.68      154.40     52.33 o 
  -3   5   7     1417.38     1342.90     71.72 o 
  -1   5   7      214.23      151.63     53.71 o 
   1   5   7      523.35      556.25     79.21 o 
   3   5   7       31.84       49.52     66.08 o 
   5   5   7      768.13      648.05     82.59 o 
   7   5   7      400.45      464.50     83.70 o 
   9   5   7       59.00       30.21     71.80 o 
  11   5   7        7.97        2.70     80.74 o 
  13   5   7      148.52      164.60     84.34 o 
 -14   6   7       98.22      179.15     96.98 o 
 -12   6   7      538.61      510.16    105.56 o 
 -10   6   7       63.65       54.76     89.26 o 
  -8   6   7      216.43      173.18     91.22 o 
  -6   6   7      177.73      123.88     52.88 o 
  -4   6   7      343.41      406.54     59.09 o 
  -2   6   7      706.50      675.60     60.66 o 
   0   6   7      226.20      244.63     55.79 o 
   2   6   7      208.43      295.72     81.69 o 
   4   6   7      292.40      288.57     81.16 o 
   6   6   7      103.24      156.67     72.96 o 
   8   6   7      172.91      180.16     83.92 o 
  10   6   7      116.95      111.27     87.57 o 
  12   6   7      164.79      175.19     94.02 o 
 -13   7   7       71.47       78.57     88.89 o 
 -11   7   7       61.56       72.75     91.91 o 
  -9   7   7      226.62      236.14     95.87 o 
  -7   7   7        2.34        0.00     84.07 o 
  -5   7   7      342.40      371.30     59.37 o 
  -3   7   7      976.16     1014.73     69.52 o 
  -1   7   7      167.68      186.25     58.42 o 
   1   7   7      171.69      141.01     75.82 o 
   3   7   7        7.81       50.11     80.85 o 
   5   7   7      282.59      302.22     81.22 o 
   7   7   7      139.33      181.75     88.68 o 
   9   7   7        6.95       31.90     86.93 o 
  11   7   7       34.62      104.13     83.28 o 
 -12   8   7      206.80      170.05     93.39 o 
 -10   8   7       16.61       72.49     96.56 o 
  -8   8   7      286.07      372.28     99.95 o 
  -6   8   7      102.70      109.60     60.97 o 
  -4   8   7      643.15      608.86     66.15 o 
  -2   8   7        9.05        1.36     58.66 o 
   0   8   7      312.82      437.25     64.58 o 
   2   8   7       73.53      132.49     84.71 o 
   4   8   7      368.30      504.08     94.02 o 
   6   8   7       75.45      182.28     90.95 o 
   8   8   7      210.23      311.85     91.64 o 
  10   8   7      153.78      251.69     93.28 o 
 -11   9   7       10.22       13.65    101.11 o 
  -9   9   7       93.81       54.13     97.83 o 
  -7   9   7       37.10        0.00     85.77 o 
  -5   9   7       40.02       99.98     59.19 o 
  -3   9   7      144.47      135.01     64.39 o 
  -1   9   7       56.57       72.74     62.43 o 
   1   9   7      133.31      172.59     95.34 o 
   3   9   7        5.45      112.54     89.68 o 
   5   9   7       22.09       78.41     89.74 o 
   7   9   7       66.35       59.84     80.79 o 
  -8  10   7      215.45      236.72    107.46 o 
  -6  10   7       24.77       15.65     64.71 o 
  -4  10   7      551.91      622.98     74.71 o 
  -2  10   7       22.16        8.26     61.31 o 
   0  10   7      266.14      316.51     67.77 o 
   2  10   7       40.70       42.59     81.59 o 
   4  10   7       69.81      134.82     86.72 o 
  -3  11   7       10.59       26.66     60.43 o 
  -1  11   7       41.38       19.64     64.42 o 
 -16   0   8      829.64      935.93    114.87 o 
 -14   0   8      932.23     1048.84    109.68 o 
 -12   0   8      151.13      204.18     87.20 o 
 -10   0   8      459.64      483.60     87.20 o 
  -8   0   8      896.66      890.11     87.67 o 
  -6   0   8     2015.55     1946.57    100.48 o 
  -4   0   8      239.13      314.71     65.34 o 
  -2   0   8      899.54      920.45     43.48 o 
   0   0   8     2017.54     2045.97     54.03 o 
   2   0   8     1109.53     1164.17     47.03 o 
   4   0   8     1762.87     1839.17     55.72 o 
   6   0   8       17.92       22.96     51.16 o 
   8   0   8     1505.59     1397.73     85.29 o 
  10   0   8      588.85      712.70     80.00 o 
  12   0   8       53.24       60.53     74.92 o 
 -15   1   8      101.78      108.32     62.99 o 
 -13   1   8      244.12      171.85     61.49 o 
 -11   1   8       65.34       25.69     54.30 o 
  -9   1   8       66.21      110.06     53.21 o 
  -7   1   8       51.12       58.19     47.01 o 
  -5   1   8       76.07       59.57     43.46 o 
  -3   1   8      534.98      563.43     36.49 o 
  -1   1   8       33.84       45.30     21.20 o 
   1   1   8      240.21      271.80     23.30 o 
   3   1   8       31.36       38.27     22.00 o 
   5   1   8      153.24      166.91     27.12 o 
   7   1   8      174.06      208.79     41.57 o 
   9   1   8      131.37      163.10     46.30 o 
  11   1   8       24.06       15.10     47.60 o 
  13   1   8       31.51       43.24     53.36 o 
 -16   2   8      246.57      401.80    105.34 o 
 -14   2   8      632.61      641.24     71.97 o 
 -12   2   8      364.79      421.03     63.81 o 
 -10   2   8      749.54      786.67     64.63 o 
  -8   2   8       31.54       35.68     49.10 o 
  -6   2   8     1102.17     1095.16     60.72 o 
  -4   2   8      391.79      438.20     36.33 o 
  -2   2   8      486.76      485.34     36.05 o 
   0   2   8      826.64      828.36     37.87 o 
   2   2   8      233.08      208.21     29.43 o 
   4   2   8     2212.57     2240.73     55.51 o 
   6   2   8      474.58      498.47     43.33 o 
   8   2   8      284.77      273.03     44.16 o 
  10   2   8       62.97      102.44     47.64 o 
  12   2   8       38.62       45.68     51.26 o 
 -15   3   8        5.33        0.00     91.85 o 
 -13   3   8       23.17       22.75     84.71 o 
 -11   3   8      142.35      128.39     56.26 o 
  -9   3   8       42.19       67.21     51.42 o 
  -7   3   8        2.34       17.68     46.82 o 
  -5   3   8       35.29       50.24     33.63 o 
  -3   3   8      845.01      886.65     41.29 o 
  -1   3   8      115.29      134.91     29.77 o 
   1   3   8      184.28      217.13     46.86 o 
   3   3   8      233.21      173.02     63.07 o 
   5   3   8      544.72      582.44     75.29 o 
   7   3   8       61.58       37.09     65.87 o 
   9   3   8      237.24      274.18     77.25 o 
  11   3   8       66.07       80.90     74.55 o 
 -14   4   8      124.03       82.33     92.43 o 
 -12   4   8      327.88      351.59     92.65 o 
 -10   4   8      206.78      248.68     89.42 o 
  -8   4   8       46.30       66.44     46.17 o 
  -6   4   8      347.01      323.60     46.43 o 
  -4   4   8      475.46      497.87     54.40 o 
  -2   4   8      149.24      177.36     48.70 o 
   0   4   8      145.78      142.45     48.78 o 
   2   4   8       87.07       82.96     65.45 o 
   4   4   8      275.16      293.23     71.11 o 
   6   4   8      831.69      813.60     85.40 o 
   8   4   8      249.99      294.55     80.00 o 
  10   4   8      110.72      123.39     78.68 o 
 -13   5   8       37.78       36.77     94.60 o 
 -11   5   8       56.56       88.73     84.82 o 
  -9   5   8      346.61      319.10     92.59 o 
  -7   5   8      281.81      268.73     90.37 o 
  -5   5   8       66.70       67.94     51.76 o 
  -3   5   8       89.91       84.17     50.33 o 
  -1   5   8       60.38       88.29     49.81 o 
   1   5   8      652.16      700.30     60.24 o 
   3   5   8      201.39      170.95     72.75 o 
   5   5   8      346.64      429.95     82.75 o 
   7   5   8       82.61      104.18     75.19 o 
   9   5   8       91.95      124.45     76.98 o 
  11   5   8       62.87      124.71     85.66 o 
 -12   6   8      108.84      203.07     92.70 o 
 -10   6   8      295.45      305.19     99.47 o 
  -8   6   8      148.82      254.39     95.66 o 
  -6   6   8       94.96      111.04     56.39 o 
  -4   6   8      176.51      189.42     57.16 o 
  -2   6   8       20.98       20.73     52.07 o 
   0   6   8       40.00       25.18     51.56 o 
   2   6   8       54.38      145.98     78.57 o 
   4   6   8      175.97      186.46     81.16 o 
   6   6   8      377.77      408.89     84.39 o 
   8   6   8        7.26        0.00     78.04 o 
  10   6   8       58.21       35.24     80.37 o 
 -11   7   8      128.50      166.24     98.73 o 
  -9   7   8       52.43      195.03     93.02 o 
  -7   7   8      165.68       99.47     93.86 o 
  -5   7   8      968.64     1085.47     73.58 o 
  -3   7   8       47.53       30.42     55.15 o 
  -1   7   8      402.31      408.39     73.55 o 
   1   7   8       45.54       55.72     53.93 o 
   3   7   8      348.38      376.83     88.25 o 
   5   7   8       93.53      101.06     78.04 o 
   7   7   8      105.83      184.92     90.11 o 
  -8   8   8       14.42        9.63     96.56 o 
  -6   8   8      372.04      365.89     66.06 o 
  -4   8   8       37.28       55.20     59.49 o 
  -2   8   8       19.16       41.43     57.93 o 
   0   8   8      175.77      192.63     64.64 o 
   2   8   8       49.39       81.69     78.15 o 
   4   8   8      129.12      223.28     92.43 o 
   6   8   8      115.63      219.84     85.50 o 
  -7   9   8       95.76      108.15     94.50 o 
  -5   9   8      278.95      355.46     67.73 o 
  -3   9   8       30.96       36.93     64.15 o 
  -1   9   8      518.38      597.28     71.03 o 
   1   9   8      136.48      124.51     65.45 o 
   3   9   8       50.18      106.40     91.96 o 
 -13   1   9      243.64      290.10     65.57 o 
 -11   1   9      291.95      386.24     64.17 o 
  -9   1   9      187.72      245.91     57.86 o 
  -7   1   9      466.37      397.10     55.49 o 
  -5   1   9      244.39      267.65     50.44 o 
  -3   1   9      236.99      160.72     45.80 o 
  -1   1   9      294.59      361.20     45.02 o 
   1   1   9      220.07      186.69     41.07 o 
   3   1   9      320.99      336.78     43.89 o 
   5   1   9      315.72      336.75     44.05 o 
   7   1   9     1220.16     1254.34     85.56 o 
   9   1   9      547.57      604.82     78.78 o 
 -12   2   9        1.43       43.03     58.53 o 
 -10   2   9      320.92      334.11     59.19 o 
  -8   2   9       19.92       55.23     50.60 o 
  -6   2   9      167.03      148.10     50.26 o 
  -4   2   9      149.19      188.10     44.98 o 
  -2   2   9      498.23      550.80     49.08 o 
   0   2   9       37.54       42.09     41.56 o 
   2   2   9      350.09      359.28     53.07 o 
   4   2   9       93.20       90.10     43.83 o 
   6   2   9       48.20       47.25     61.59 o 
   8   2   9      162.87      214.97     69.95 o 
 -11   3   9       44.44       38.73     55.97 o 
  -9   3   9       15.29       42.77     51.33 o 
  -7   3   9      253.13      189.35     52.26 o 
  -5   3   9      203.74      263.97     83.70 o 
  -3   3   9      321.80      355.24     51.00 o 
  -1   3   9      264.65      274.45     47.41 o 
   1   3   9      247.47      225.21     47.88 o 
   3   3   9       98.08      142.12     48.21 o 
   5   3   9      166.10      130.90     65.66 o 
   7   3   9      706.38      715.88     82.06 o 
   9   3   9      320.76      367.67     80.26 o 
 -12   4   9        2.73       82.01     92.70 o 
 -10   4   9      121.74      105.87     86.46 o 
  -8   4   9      250.53      229.42     91.48 o 
  -6   4   9      175.61      192.75     83.86 o 
  -4   4   9      388.22      464.08     55.83 o 
  -2   4   9      110.19      128.40     49.33 o 
   0   4   9       63.84       51.37     48.15 o 
   2   4   9      217.11      293.60     53.97 o 
   4   4   9       54.75       32.91     65.87 o 
   6   4   9       68.12       77.41     72.86 o 
   8   4   9       36.48       31.32     72.80 o 
 -11   5   9       31.33       88.36     95.71 o 
  -9   5   9      135.67      190.05     97.67 o 
  -7   5   9       18.91        0.32     84.07 o 
  -5   5   9      273.63      296.29     58.41 o 
  -3   5   9       97.86      109.68     54.13 o 
  -1   5   9       65.26      101.04     52.51 o 
   1   5   9       45.27       69.50     51.98 o 
   3   5   9       43.99       70.37     52.91 o 
   5   5   9       84.28       71.01     71.11 o 
   7   5   9       85.94       89.74     77.35 o 
  -8   6   9       59.25       28.31     86.51 o 
  -6   6   9      591.02      585.93    105.61 o 
  -4   6   9      387.93      340.15     60.57 o 
  -2   6   9      270.69      372.05     60.56 o 
   0   6   9       13.32       37.08     56.02 o 
   2   6   9      131.86      111.73     64.79 o 
   4   6   9       63.77       70.05     79.26 o 
   6   6   9      301.39      289.90     86.51 o 
  -7   7   9       85.56       46.14     91.43 o 
  -5   7   9      229.15      249.35     59.95 o 
  -3   7   9      200.70      314.51     63.95 o 
  -1   7   9       71.93      123.95     59.80 o 
   1   7   9      174.70      153.31     61.48 o 
   3   7   9       18.57        0.00     80.11 o 
  -8   0  10      911.36      959.37     96.14 o 
  -6   0  10       48.45       51.75     71.85 o 
  -4   0  10      131.52      114.44     68.89 o 
  -2   0  10      304.19      275.29     70.53 o 
  -9   1  10       25.01       17.61     54.60 o 
  -7   1  10        3.76       25.49     50.40 o 
  -5   1  10       44.05       60.00     70.37 o 
  -3   1  10       66.12       79.47     70.48 o 
  -1   1  10       21.09       47.14     69.79 o 
   1   1  10       85.96      100.85     67.09 o 
  -8   2  10      258.87      307.83     85.71 o 
  -6   2  10       48.42       61.80     79.79 o 
  -4   2  10      150.90      106.35     77.99 o 
  -2   2  10      112.85       53.39     72.59 o 
   0   2  10       69.70      141.59     70.85 o 
   2   2  10      408.96      460.00     76.67 o 
   4   2  10      117.70      131.54     67.46 o 
  -7   3  10       23.64       78.62     86.19 o 
  -5   3  10      200.67      231.38     87.09 o 
  -3   3  10      189.73      187.62     81.32 o 
  -1   3  10       34.05       97.46     76.30 o 
   1   3  10       25.91       19.47     70.74 o 
   3   3  10       36.39       43.44     69.95 o 
  -6   4  10      158.05      101.80     85.19 o 
  -4   4  10      122.60      154.76     83.07 o 
  -2   4  10      339.18      365.93     88.25 o 
   0   4  10        3.63        0.00     75.71 o 
   2   4  10      248.04      268.10     81.69 o 
  -3   5  10       83.16       63.17     85.19 o 
  -1   5  10      192.61      268.95     62.78 o 
                                                 
